# Supplementary material for: Plasmodium falciparum hemozoin-associated biomolecules induce brain endothelial cell barrier disruption in an in vitro model of cerebral malaria
Source: bioRxiv. 2026 Mar 13:2026.03.12.711413. Preprint. [Version 1] doi: 10.64898/2026.03.12.711413 (PMC13060786; doi:10.64898/2026.03.12.711413)
Supplement: Supplement 2 [file media-2.xlsx]

## Sheet: Sheet 1
Protein FDR Confidence: Combined	Master	Accession	Organism	Description	Exp. q-value: Combined	Sum PEP Score	Coverage [%]	# Peptides	# PSMs	# Unique Peptides	# AAs	MW [kDa]	calc. pI	Score Sequest HT: Sequest HT	# Peptides (by Search Engine): Sequest HT	# Protein Groups		UCP = Universal Contaminant Protein
High	Master Protein	P02549	Homo sapiens	Spectrin alpha chain, erythrocytic 1 OS=Homo sapiens OX=9606 GN=SPTA1 PE=1 SV=5	0	2838.03	85	248	983	248	2419	279.8	5.05	4149.52	248	1
High	Master Protein	Q8I0U8	P. falciparum 3D7	Merozoite surface protein 1 OS=Plasmodium falciparum (isolate 3D7) OX=36329 GN=PF3D7_0930300 PE=1 SV=1	0	1800.72	70	170	873	170	1720	195.6	6.51	3093.64	170	1
High	Master Protein	P11277	Homo sapiens	Spectrin beta chain, erythrocytic OS=Homo sapiens OX=9606 GN=SPTB PE=1 SV=5	0	2292.04	82	209	841	209	2137	246.3	5.27	3365.48	209	1
High	Master Protein	Q8IIV2	P. falciparum 3D7	Histone H4 OS=Plasmodium falciparum (isolate 3D7) OX=36329 GN=PF3D7_1105000 PE=3 SV=1	0	244.666	66	18	754	18	103	11.4	11.22	2146.57	18	1
High	Master Protein	P02730	Homo sapiens	Band 3 anion transport protein OS=Homo sapiens OX=9606 GN=SLC4A1 PE=1 SV=3	0	535.53	54	42	516	42	911	101.7	5.19	1811.14	42	1
High	Master Protein	P16157-15	Homo sapiens	Isoform Er14 of Ankyrin-1 OS=Homo sapiens OX=9606 GN=ANK1	0	1336.46	67	109	510	1	1821	200.1	6.92	2170.61	109	1
High	Master Protein	P16157	Homo sapiens	Ankyrin-1 OS=Homo sapiens OX=9606 GN=ANK1 PE=1 SV=3	0	1333.21	64	109	509	1	1881	206.1	6.01	2162.42	109	1
High	Master Protein	C0H571	P. falciparum 3D7	High molecular weight rhoptry protein 2 OS=Plasmodium falciparum (isolate 3D7) OX=36329 GN=PF3D7_0929400 PE=4 SV=1	0	1141.59	74	117	492	117	1378	162.6	8.27	1569.04	117	1
High	Master Protein	Q8ILZ1	P. falciparum 3D7	Rhoptry-associated protein 1 OS=Plasmodium falciparum (isolate 3D7) OX=36329 GN=PF3D7_1410400 PE=4 SV=1	0	812.483	72	70	443	70	782	90	7.11	1583.77	70	1
High	Master Protein	Q8I492	P. falciparum 3D7	Mature parasite-infected erythrocyte surface antigen OS=Plasmodium falciparum (isolate 3D7) OX=36329 GN=PF3D7_0500800 PE=4 SV=1	0	1030.03	50	98	313	98	1434	168.2	4.78	1233.47	98	1
High	Master Protein	Q8I4R5	P. falciparum 3D7	Rhoptry neck protein 3 OS=Plasmodium falciparum (isolate 3D7) OX=36329 GN=PF3D7_1252100 PE=4 SV=1	0	949.725	58	125	311	125	2215	263	9.2	1081.75	125	1
High	Master Protein	Q8IIV1	P. falciparum 3D7	Histone H2B OS=Plasmodium falciparum (isolate 3D7) OX=36329 GN=PF3D7_1105100 PE=3 SV=1	0	210.713	77	17	291	15	117	13.1	10.26	874.44	17	1
High	Master Protein	P69905	Homo sapiens	Hemoglobin subunit alpha OS=Homo sapiens OX=9606 GN=HBA2 PE=1 SV=2	0	287.583	87	12	243	8	142	15.2	8.68	1013.22	12	1
High	Master Protein	O77310	P. falciparum 3D7	Cytoadherence linked asexual protein 3.1 OS=Plasmodium falciparum (isolate 3D7) OX=36329 GN=PF3D7_0302500 PE=4 SV=2	0	706.974	56	91	228	78	1417	167.1	7.18	783.3	91	1
High	Master Protein	Cont_P00761	UCP	Trypsin OS=Sus scrofa OX=9823 PE=1 SV=1	0	175.743	28	8	209	8	231	24.4	7.18	881.48	8	1
High	Master Protein	O97320	P. falciparum 3D7	Histone H2A OS=Plasmodium falciparum (isolate 3D7) OX=36329 GN=PF3D7_0320900 PE=3 SV=1	0	78.491	53	9	201	8	158	16.4	10.62	637.37	9	1
High	Master Protein	C6KT18	P. falciparum 3D7	Histone H2A OS=Plasmodium falciparum (isolate 3D7) OX=36329 GN=PF3D7_0617800 PE=3 SV=1	0	142.905	74	10	187	9	132	14.1	10.29	818.56	10	1
High	Master Protein	Q8I395	P. falciparum 3D7	High molecular weight rhoptry protein 3 OS=Plasmodium falciparum (isolate 3D7) OX=36329 GN=PF3D7_0905400 PE=4 SV=1	0	544.49	70	65	186	65	897	104.8	6.67	641	65	1
High	Master Protein	Q8I2X4	P. falciparum 3D7	Heat shock protein 70 OS=Plasmodium falciparum (isolate 3D7) OX=36329 GN=PF3D7_0917900 PE=3 SV=1	0	466.493	63	50	186	48	652	72.3	5.31	840.1	50	1
High	Master Protein	P68871	Homo sapiens	Hemoglobin subunit beta OS=Homo sapiens OX=9606 GN=HBB PE=1 SV=2	0	236.827	91	17	173	11	147	16	7.28	582.83	17	1
High	Master Protein	Q9TY99	P. falciparum 3D7	Knob-associated histidine-rich protein OS=Plasmodium falciparum (isolate 3D7) OX=36329 GN=PF3D7_0202000 PE=4 SV=1	0	570.224	50	32	161	32	654	71.3	9.09	746.97	32	1
High	Master Protein	Q8IJS7	P. falciparum 3D7	PRE-binding protein OS=Plasmodium falciparum (isolate 3D7) OX=36329 GN=PF3D7_1011800 PE=4 SV=1	0	502.877	49	59	159	59	1139	131.5	9.16	467.17	59	1
High	Master Protein	P16452-2	Homo sapiens	Isoform Long of Protein 4.2 OS=Homo sapiens OX=9606 GN=EPB42	0	413.231	59	45	143	45	721	79.9	8.09	542.42	45	1
High	Master Protein	Q8I2X3	P. falciparum 3D7	Glideosome-associated protein 50 OS=Plasmodium falciparum (isolate 3D7) OX=36329 GN=GAP50 PE=1 SV=1	0	343.692	66	24	137	24	396	44.6	8.57	555.37	24	1
High	Master Protein	Q7K6A5	P. falciparum 3D7	Multidrug resistance protein 1 OS=Plasmodium falciparum (isolate 3D7) OX=36329 GN=PF3D7_0523000 PE=4 SV=1	0	605.179	47	63	136	63	1419	162.2	8.84	523.65	63	1
High	Master Protein	Q8I2G2	P. falciparum 3D7	Cytoadherence linked asexual protein 9 OS=Plasmodium falciparum (isolate 3D7) OX=36329 GN=PF3D7_0935800 PE=4 SV=1	0	401.29	50	69	130	69	1340	160.3	8.78	404.38	69	1
High	Master Protein	Q8IKL1	P. falciparum 3D7	GTP-binding protein, putative OS=Plasmodium falciparum (isolate 3D7) OX=36329 GN=PF3D7_1462300 PE=4 SV=1	0	484.28	58	64	129	64	1357	161.1	6.42	487	64	1
High	Master Protein	Q8IB72	P. falciparum 3D7	DnaJ protein, putative OS=Plasmodium falciparum (isolate 3D7) OX=36329 GN=PF3D7_0823800 PE=4 SV=1	0	464.051	54	45	128	45	655	76.6	9.23	496.59	45	1
High	Master Protein	Q8I0V3	P. falciparum 3D7	60 kDa chaperonin OS=Plasmodium falciparum (isolate 3D7) OX=36329 GN=PF3D7_1232100 PE=1 SV=2	0	390.077	59	44	127	44	718	81.4	5.11	465.38	44	1
High	Master Protein	Q8IBV7	P. falciparum 3D7	Histone H2B OS=Plasmodium falciparum (isolate 3D7) OX=36329 GN=PF3D7_0714000 PE=3 SV=1	0	111.541	54	10	123	8	123	13.8	10.8	357.21	10	1
High	Master Protein	Q8II24	P. falciparum 3D7	Heat shock protein 70 OS=Plasmodium falciparum (isolate 3D7) OX=36329 GN=PF3D7_1134000 PE=3 SV=1	0	369.815	65	49	119	49	663	73.3	6.84	416.69	49	1
High	Master Protein	Q8I484	P. falciparum 3D7	Rhoptry-associated protein 2 OS=Plasmodium falciparum (isolate 3D7) OX=36329 GN=PF3D7_0501600 PE=4 SV=1	0	286.04	54	27	118	27	398	46.7	8.79	392.67	27	1
High	Master Protein	P27105	Homo sapiens	Stomatin OS=Homo sapiens OX=9606 GN=STOM PE=1 SV=3	0	310.657	68	22	116	22	288	31.7	7.88	509.52	22	1
High	Master Protein	Q8I5D2	P. falciparum 3D7	Merozoite surface protein 9 OS=Plasmodium falciparum (isolate 3D7) OX=36329 GN=MSP9 PE=1 SV=1	0	438.238	58	44	115	44	743	86.6	4.86	433.55	44	1
High	Master Protein	Q8ID66	P. falciparum 3D7	Merozoite surface protein P92 OS=Plasmodium falciparum (isolate 3D7) OX=36329 GN=PF92 PE=1 SV=1	0	384.389	61	44	114	44	796	92.7	6.93	421.86	44	1
High	Master Protein	Q8IKV6	P. falciparum 3D7	Rhoptry neck protein 2 OS=Plasmodium falciparum (isolate 3D7) OX=36329 GN=PF3D7_1452000 PE=1 SV=1	0	419.673	35	65	113	65	2189	249.3	8.73	379.61	65	1
High	Master Protein	Q8I485	P. falciparum 3D7	Rhoptry-associated protein 3 OS=Plasmodium falciparum (isolate 3D7) OX=36329 GN=PF3D7_0501500 PE=4 SV=1	0	248.975	51	29	112	29	400	47	8.51	387.25	29	1
High	Master Protein	Q8I6Z1	P. falciparum 3D7	Acyl-CoA synthetase OS=Plasmodium falciparum (isolate 3D7) OX=36329 GN=PF3D7_0731600 PE=4 SV=1	0	354.011	54	42	110	42	811	93.2	8.9	391.52	42	1
High	Master Protein	Q8IC05	P. falciparum 3D7	Heat shock protein 90 OS=Plasmodium falciparum (isolate 3D7) OX=36329 GN=PF3D7_0708400 PE=1 SV=1	0	394.057	59	52	108	46	745	86.1	5.01	391.53	52	1
High	Master Protein	Q8I488	P. falciparum 3D7	Parasite-infected erythrocyte surface protein OS=Plasmodium falciparum (isolate 3D7) OX=36329 GN=PF3D7_0501200 PE=4 SV=1	0	252.774	65	28	107	28	408	48.7	7.18	407.75	28	1
High	Master Protein	Q8I5C6	P. falciparum 3D7	Rhoptry protein OS=Plasmodium falciparum (isolate 3D7) OX=36329 GN=PF3D7_1229300 PE=4 SV=1	0	447.842	61	65	106	65	990	117.4	5.95	378.32	65	1
High	Master Protein	A0A143ZZK9	P. falciparum 3D7	Non-SERCA-type Ca2+ -transporting P-ATPase OS=Plasmodium falciparum (isolate 3D7) OX=36329 GN=PF3D7_1211900 PE=4 SV=1	0	441.715	46	55	101	55	1264	140.2	6	352.21	55	1
High	Master Protein	Q8IIR7	P. falciparum 3D7	Endoplasmic reticulum-resident calcium binding protein OS=Plasmodium falciparum (isolate 3D7) OX=36329 GN=PF3D7_1108600 PE=4 SV=1	0	406.497	80	37	101	37	343	39.4	4.67	499.54	37	1
High	Master Protein	Q8IIC8	P. falciparum 3D7	Golgi protein 2 OS=Plasmodium falciparum (isolate 3D7) OX=36329 GN=PF3D7_1123500 PE=4 SV=1	0	384.922	57	52	99	52	1336	153.6	7.24	378.9	52	1
High	Master Protein	P60709	Homo sapiens	Actin, cytoplasmic 1 OS=Homo sapiens OX=9606 GN=ACTB PE=1 SV=1	0	236.805	70	24	99	11	375	41.7	5.48	362.4	24	1
High	Master Protein	Q8IIJ8	P. falciparum 3D7	Heat shock protein 101 OS=Plasmodium falciparum (isolate 3D7) OX=36329 GN=PF3D7_1116800 PE=1 SV=1	0	334.045	62	56	98	56	906	102.8	9.14	306.34	56	1
High	Master Protein	Q8IIF0	P. falciparum 3D7	Exported protein 1 OS=Plasmodium falciparum (isolate 3D7) OX=36329 GN=PF3D7_1121600 PE=4 SV=1	0	192.561	74	14	97	14	162	17.3	5.92	392.2	14	1
High	Master Protein	Q8IDX8	P. falciparum 3D7	Merozoite surface protein 7 OS=Plasmodium falciparum (isolate 3D7) OX=36329 GN=PF3D7_1335100 PE=4 SV=1	0	300.927	54	31	95	31	351	41.3	4.83	386.79	31	1
High	Master Protein	Q8I525	P. falciparum 3D7	Repetitive organellar protein OS=Plasmodium falciparum (isolate 3D7) OX=36329 GN=PF3D7_1239800 PE=4 SV=1	0	369.437	19	84	94	84	5767	691	5.81	305.52	84	1
High	Master Protein	Q8I0V4	P. falciparum 3D7	Endoplasmin, putative OS=Plasmodium falciparum (isolate 3D7) OX=36329 GN=PF3D7_1222300 PE=1 SV=1	0	341.529	58	49	94	48	821	95	5.41	333.09	49	1
High	Master Protein	C0H4V4	P. falciparum 3D7	Rhoptry neck protein 5 OS=Plasmodium falciparum (isolate 3D7) OX=36329 GN=PF3D7_0817700 PE=4 SV=1	0	348.328	42	48	93	48	1156	133.6	9.63	335.85	48	1
High	Master Protein	Q8IHN4	P. falciparum 3D7	Antigen 332, DBL-like protein OS=Plasmodium falciparum (isolate 3D7) OX=36329 GN=PF3D7_1149000 PE=4 SV=2	0	435.277	15	62	91	62	6093	688.9	3.89	378.02	62	1
High	Master Protein	Q8IJN9	P. falciparum 3D7	Heat shock protein 60 OS=Plasmodium falciparum (isolate 3D7) OX=36329 GN=PF3D7_1015600 PE=3 SV=1	0	324.506	69	47	91	47	580	62.5	7.12	320.12	47	1
High	Master Protein	Q8IAV1	P. falciparum 3D7	Uncharacterized protein OS=Plasmodium falciparum (isolate 3D7) OX=36329 GN=PF3D7_0811600 PE=4 SV=1	0	368.904	53	50	89	50	1210	143.9	7.02	342.35	50	1
High	Master Protein	Q8IDR3	P. falciparum 3D7	Myosin-A OS=Plasmodium falciparum (isolate 3D7) OX=36329 GN=MyoA PE=1 SV=1	0	322.955	49	36	89	36	818	92.2	8.16	331.11	36	1
High	Master Protein	Q8I4X0	P. falciparum 3D7	Actin-1 OS=Plasmodium falciparum (isolate 3D7) OX=36329 GN=ACT1 PE=1 SV=1	0	232.043	65	23	89	21	376	41.8	5.34	293.3	23	1
High	Master Protein	Q76NN8	P. falciparum 3D7	Calcium-transporting ATPase OS=Plasmodium falciparum (isolate 3D7) OX=36329 GN=PF3D7_0106300 PE=4 SV=1	0	343.203	38	41	88	41	1228	139.3	7.24	335.72	41	1
High	Master Protein	C6KST7	P. falciparum 3D7	Nucleoporin NUP637, putative OS=Plasmodium falciparum (isolate 3D7) OX=36329 GN=PF3D7_0609000 PE=4 SV=1	0	333.607	17	77	88	77	6077	720.1	7.01	270.01	77	1
High	Master Protein	P11171-2	Homo sapiens	Isoform 2 of Protein 4.1 OS=Homo sapiens OX=9606 GN=EPB41	0	273.922	48	35	88	1	831	93.2	5.53	329.25	35	1
High	Master Protein	Q8I2B4	P. falciparum 3D7	Erythrocyte binding antigen-181 OS=Plasmodium falciparum (isolate 3D7) OX=36329 GN=PF3D7_0102500 PE=4 SV=1	0	385.339	57	69	86	69	1567	181	5.08	300.05	69	1
High	Master Protein	P50498	P. falciparum 3D7	Merozoite surface protein 2 OS=Plasmodium falciparum (isolate 3D7) OX=36329 GN=MSP2 PE=1 SV=2	0	216.121	47	11	86	11	272	27.9	5.58	363.46	11	1
High	Master Protein	Q8IDX6	P. falciparum 3D7	Reticulocyte-binding protein homolog 2a OS=Plasmodium falciparum (isolate 3D7) OX=36329 GN=RH2a PE=1 SV=1	0	358.101	27	68	85	6	3130	370.2	5.6	296.52	68	1
High	Master Protein	P11171	Homo sapiens	Protein 4.1 OS=Homo sapiens OX=9606 GN=EPB41 PE=1 SV=4	0	265.879	48	35	85	1	864	97	5.58	313.97	35	1
High	Master Protein	Q8ILT5	P. falciparum 3D7	Protein SEY1 homolog OS=Plasmodium falciparum (isolate 3D7) OX=36329 GN=SEY1 PE=3 SV=2	0	308.46	52	49	84	49	937	110.5	7.55	271.92	49	1
High	Master Protein	Q9TY95	P. falciparum 3D7	Serine-repeat antigen protein 5 OS=Plasmodium falciparum (isolate 3D7) OX=36329 GN=SERA5 PE=1 SV=1	0	341.783	54	52	83	49	997	111.7	5.41	288.98	52	1
High	Master Protein	C0H5F4	P. falciparum 3D7	Reticulocyte-binding protein homolog 2b OS=Plasmodium falciparum (isolate 3D7) OX=36329 GN=RH2b PE=1 SV=2	0	332.808	26	66	83	4	3254	382.6	5.31	279.63	66	1
High	Master Protein	Q8IBE8	P. falciparum 3D7	Erythrocyte binding antigen-175 OS=Plasmodium falciparum (isolate 3D7) OX=36329 GN=PF3D7_0731500 PE=1 SV=2	0	312.489	46	51	83	51	1502	174.5	5.74	309.52	51	1
High	Master Protein	Q8I0P6	P. falciparum 3D7	Elongation factor 1-alpha OS=Plasmodium falciparum (isolate 3D7) OX=36329 GN=PF3D7_1357000 PE=3 SV=1	0	243.695	66	26	82	23	443	48.9	9.06	307.93	26	1
High	Master Protein	C6KTB7	P. falciparum 3D7	Putative E3 ubiquitin-protein ligase protein PFF1365c OS=Plasmodium falciparum (isolate 3D7) OX=36329 GN=PFF1365c PE=1 SV=1	0	362.428	10	74	81	74	10287	1205.3	7.96	254.68	74	1
High	Master Protein	Q8IKV8	P. falciparum 3D7	Sortilin OS=Plasmodium falciparum (isolate 3D7) OX=36329 GN=PF3D7_1451800 PE=3 SV=1	0	292.621	47	32	81	32	895	102.2	6.65	301.97	32	1
High	Master Protein	Q8IB24	P. falciparum 3D7	Heat shock protein 70 OS=Plasmodium falciparum (isolate 3D7) OX=36329 GN=PF3D7_0818900 PE=3 SV=1	0	264.051	58	41	81	33	677	73.9	5.67	265.75	41	1
High	Master Protein	Q8IBY8	P. falciparum 3D7	Uncharacterized protein OS=Plasmodium falciparum (isolate 3D7) OX=36329 GN=PF3D7_0710200 PE=4 SV=1	0	297.091	25	65	80	65	2910	350.5	5.85	268.97	65	1
High	Master Protein	A0A5K1K8J3	P. falciparum 3D7	Glideosome-associated connector OS=Plasmodium falciparum (isolate 3D7) OX=36329 GN=PF3D7_1361800 PE=4 SV=1	0	393.708	35	61	78	61	2605	290.8	5.25	302.12	61	1
High	Master Protein	C6KT34	P. falciparum 3D7	Cell division cycle protein 48 homologue, putative OS=Plasmodium falciparum (isolate 3D7) OX=36329 GN=PF3D7_0619400 PE=4 SV=1	0	306.99	66	48	78	42	828	92.3	5.08	273.64	48	1
High	Master Protein	C0H4Y6	P. falciparum 3D7	Protein disulfide-isomerase OS=Plasmodium falciparum (isolate 3D7) OX=36329 GN=PF3D7_0827900 PE=3 SV=1	0	241.242	55	27	78	27	483	55.5	5.78	294.04	27	1
High	Master Protein	Q8IKJ1	P. falciparum 3D7	Serine/threonine protein phosphatase UIS2, putative OS=Plasmodium falciparum (isolate 3D7) OX=36329 GN=PF3D7_1464600 PE=4 SV=2	0	329.418	44	54	76	54	1442	170.4	5.69	276.28	54	1
High	Master Protein	P02042	Homo sapiens	Hemoglobin subunit delta OS=Homo sapiens OX=9606 GN=HBD PE=1 SV=2	0	120.71	87	13	75	7	147	16	8.05	242.95	13	1
High	Master Protein	O96935	P. falciparum 3D7	Aminopeptidase N OS=Plasmodium falciparum (isolate 3D7) OX=36329 GN=M1AAP PE=1 SV=2	0	292.178	62	50	74	50	1085	126	7.56	276.28	50	1
High	Master Protein	Q8ILE3	P. falciparum 3D7	Voltage-dependent anion-selective channel protein, putative OS=Plasmodium falciparum (isolate 3D7) OX=36329 GN=PF3D7_1432100 PE=4 SV=1	0	204.876	68	21	74	21	289	33.2	9.17	252.5	21	1
High	Master Protein	O96205	P. falciparum 3D7	Uncharacterized protein OS=Plasmodium falciparum (isolate 3D7) OX=36329 GN=PF3D7_0212500 PE=4 SV=2	0	277.663	22	70	72	70	3990	477.6	8.27	211.74	70	1
High	Master Protein	O97239	P. falciparum 3D7	Protein dopey homolog PFC0245c OS=Plasmodium falciparum (isolate 3D7) OX=36329 GN=PFC0245c PE=1 SV=1	0	278.832	17	57	70	57	3933	467.6	7.23	235.39	57	1
High	Master Protein	Q8I5L6	P. falciparum 3D7	Clathrin heavy chain OS=Plasmodium falciparum (isolate 3D7) OX=36329 GN=PF3D7_1219100 PE=3 SV=1	0	260.55	37	57	70	55	1997	232.8	6.39	211.13	57	1
High	Master Protein	Q8IBN1	P. falciparum 3D7	Rhoptry-associated leucine zipper-like protein 1 OS=Plasmodium falciparum (isolate 3D7) OX=36329 GN=PF3D7_0722200 PE=4 SV=1	0	231.862	45	32	70	32	749	87.8	5.49	266.02	32	1
High	Master Protein	Q8IAU7	P. falciparum 3D7	ER membrane protein complex subunit 1 OS=Plasmodium falciparum (isolate 3D7) OX=36329 GN=PF3D7_0811200 PE=3 SV=1	0	237.45	46	44	68	44	1133	133.7	9.07	246.66	44	1
High	Master Protein	Q8I3T4	P. falciparum 3D7	FACT complex subunit OS=Plasmodium falciparum (isolate 3D7) OX=36329 GN=PF3D7_0517400 PE=3 SV=1	0	260.387	38	40	67	40	1141	132.6	5.01	220.33	40	1
High	Master Protein	A0A143ZVM1	P. falciparum 3D7	Cytoadherence linked asexual protein 8 OS=Plasmodium falciparum (isolate 3D7) OX=36329 GN=PF3D7_0831600 PE=4 SV=1	0	213.964	31	42	67	32	1394	165.5	8.44	186.92	42	1
High	Master Protein	Q8ILA1	P. falciparum 3D7	Translocon component PTEX150 OS=Plasmodium falciparum (isolate 3D7) OX=36329 GN=PF3D7_1436300 PE=1 SV=1	0	300.77	47	38	65	38	993	112.3	4.4	271.68	38	1
High	Master Protein	Q8I3M5	P. falciparum 3D7	Karyopherin beta OS=Plasmodium falciparum (isolate 3D7) OX=36329 GN=PF3D7_0524000 PE=4 SV=1	0	270.935	47	44	65	44	1123	127.3	4.92	224.91	44	1
High	Master Protein	Q8IAQ8	P. falciparum 3D7	V-type proton ATPase subunit a, putative OS=Plasmodium falciparum (isolate 3D7) OX=36329 GN=PF3D7_0806800 PE=3 SV=1	0	240.74	34	35	64	35	1053	122.9	7.11	248.2	35	1
High	Master Protein	Cont_P02769	UCP	Albumin OS=Bos taurus OX=9913 GN=ALB PE=1 SV=4	0	184.572	54	32	64	30	607	69.2	6.18	204.37	32	1
High	Master Protein	Q8IKC8	P. falciparum 3D7	Exported protein 2 OS=Plasmodium falciparum (isolate 3D7) OX=36329 GN=PF3D7_1471100 PE=1 SV=1	0	91.973	65	16	63	16	287	33.4	5.27	173.05	16	1
High	Master Protein	Cont_P01966	UCP	Hemoglobin subunit alpha OS=Bos taurus OX=9913 GN=HBA PE=1 SV=2	0	40.599	50	6	63	2	142	15.2	8.44	147.02	6	1
High	Master Protein	Q8I3F0	P. falciparum 3D7	Lysine-rich membrane-associated PHISTb protein OS=Plasmodium falciparum (isolate 3D7) OX=36329 GN=PF3D7_0532400 PE=4 SV=1	0	315.464	48	25	62	25	528	61	9.32	281.28	25	1
High	Master Protein	Q8IJ56	P. falciparum 3D7	Glutamate-rich protein GLURP OS=Plasmodium falciparum (isolate 3D7) OX=36329 GN=PF3D7_1035300 PE=4 SV=1	0	274.668	67	40	61	40	1233	141	4.32	274.5	40	1
High	Master Protein	Q8IKR1	P. falciparum 3D7	H(+)-exporting diphosphatase OS=Plasmodium falciparum (isolate 3D7) OX=36329 GN=PF3D7_1456800 PE=3 SV=1	0	158.526	26	18	61	18	717	76.4	6.54	219.04	18	1
High	Master Protein	Q8ID50	P. falciparum 3D7	Ubiquitin-60S ribosomal protein L40 OS=Plasmodium falciparum (isolate 3D7) OX=36329 GN=PF3D7_1365900 PE=1 SV=1	0	71.564	47	10	61	3	128	14.6	9.88	171.05	10	1
High	Master Protein	Q8I1X5	P. falciparum 3D7	Pre-mRNA-processing-splicing factor 8, putative OS=Plasmodium falciparum (isolate 3D7) OX=36329 GN=PF3D7_0405400 PE=4 SV=1	0	259.218	22	50	59	50	3136	366.2	8.66	201.65	50	1
High	Master Protein	O96204	P. falciparum 3D7	MMS19 nucleotide excision repair protein OS=Plasmodium falciparum (isolate 3D7) OX=36329 GN=PF3D7_0212400 PE=4 SV=2	0	247.988	15	48	57	48	4091	493.9	8.27	188.94	48	1
High	Master Protein	Q8IDH5	P. falciparum 3D7	Thioredoxin-related protein, putative OS=Plasmodium falciparum (isolate 3D7) OX=36329 GN=PF3D7_1352500 PE=4 SV=1	0	70.621	42	11	57	11	208	24	9.38	160.53	11	1
High	Master Protein	Q9TY98	P. falciparum 3D7	Sel1 repeat-containing protein, putative OS=Plasmodium falciparum (isolate 3D7) OX=36329 GN=PF3D7_0204100 PE=4 SV=1	0	220.071	23	47	56	47	2295	271.3	8.34	179.14	47	1
High	Master Protein	Q8IJ34	P. falciparum 3D7	ADP/ATP translocase OS=Plasmodium falciparum (isolate 3D7) OX=36329 GN=PF3D7_1037300 PE=3 SV=1	0	87.523	52	17	56	17	301	33.7	9.66	197.09	17	1
High	Master Protein	C0H4P4	P. falciparum 3D7	Spatacsin C-terminal domain-containing protein OS=Plasmodium falciparum (isolate 3D7) OX=36329 GN=PF3D7_0726400 PE=4 SV=1	0	227.055	13	50	55	50	4944	598.9	7.84	170.48	50	1
High	Master Protein	Q9U0K8	P. falciparum 3D7	Protein CINCH OS=Plasmodium falciparum (isolate 3D7) OX=36329 GN=PF3D7_0407800 PE=4 SV=1	0	247.994	29	44	54	44	1960	230	6.9	196.93	44	1
High	Master Protein	A0A5K1K8Q9	P. falciparum 3D7	Golgi protein 1 OS=Plasmodium falciparum (isolate 3D7) OX=36329 GN=PF3D7_1320000 PE=4 SV=1	0	212.711	35	37	54	37	1258	149.1	6.87	197.64	37	1
High	Master Protein	Q8IB03	P. falciparum 3D7	Chaperone protein ClpB1 OS=Plasmodium falciparum (isolate 3D7) OX=36329 GN=PF3D7_0816600 PE=1 SV=1	0	220.823	38	38	53	38	1070	122.4	8.48	172.23	38	1
High	Master Protein	P11166	Homo sapiens	Solute carrier family 2, facilitated glucose transporter member 1 OS=Homo sapiens OX=9606 GN=SLC2A1 PE=1 SV=2	0	144.63	23	14	53	14	492	54	8.72	172.93	14	1
High	Master Protein	A0A143ZZV5	P. falciparum 3D7	RAVE complex protein Rav1 C-terminal domain-containing protein OS=Plasmodium falciparum (isolate 3D7) OX=36329 GN=PF3D7_0804500 PE=4 SV=1	0	193.84	10	46	52	46	6034	720.5	8.68	160.87	46	1
High	Master Protein	P62987	Homo sapiens	Ubiquitin-60S ribosomal protein L40 OS=Homo sapiens OX=9606 GN=UBA52 PE=1 SV=2	0	61.544	43	9	52	2	128	14.7	9.83	138.61	9	1
High	Master Protein	Q8IEN3	P. falciparum 3D7	Carbamoyl phosphate synthetase OS=Plasmodium falciparum (isolate 3D7) OX=36329 GN=PF3D7_1308200 PE=4 SV=1	0	214.545	27	46	51	46	2375	273.3	6.61	182.14	46	1
High	Master Protein	Q9TY96	P. falciparum 3D7	Serine-repeat antigen protein 6 OS=Plasmodium falciparum (isolate 3D7) OX=36329 GN=SERA6 PE=1 SV=3	0	187.345	42	38	51	37	1031	118.8	6.28	162.17	38	1
High	Master Protein	Q8IM09	P. falciparum 3D7	Uncharacterized protein OS=Plasmodium falciparum (isolate 3D7) OX=36329 GN=PF3D7_1408700 PE=4 SV=2	0	185.223	8	47	51	47	7182	851.3	8.73	145.68	47	1
High	Master Protein	Q8IBH9	P. falciparum 3D7	Cation transporting ATPase, putative OS=Plasmodium falciparum (isolate 3D7) OX=36329 GN=PF3D7_0727800 PE=4 SV=1	0	164.321	25	43	51	43	1918	224.9	8.5	137.32	43	1
High	Master Protein	Q76NL8	P. falciparum 3D7	Falcilysin OS=Plasmodium falciparum (isolate 3D7) OX=36329 GN=FLN PE=1 SV=1	0	235.716	39	38	50	38	1193	138.8	7.01	184.27	38	1
High	Master Protein	Q8ILP3	P. falciparum 3D7	Surface protein P113 OS=Plasmodium falciparum (isolate 3D7) OX=36329 GN=P113 PE=1 SV=1	0	232.982	40	36	50	36	969	112.5	4.59	192.33	36	1
High	Master Protein	Q8IKF0	P. falciparum 3D7	RNA helicase OS=Plasmodium falciparum (isolate 3D7) OX=36329 GN=PF3D7_1468700 PE=3 SV=1	0	197.516	71	26	50	26	398	45.3	5.69	164.49	26	1
High	Master Protein	Q8IEC8	P. falciparum 3D7	Translocation protein SEC63, putative OS=Plasmodium falciparum (isolate 3D7) OX=36329 GN=PF3D7_1318800 PE=4 SV=1	0	182.719	32	21	50	21	651	75.8	6.7	195.51	21	1
High	Master Protein	Q8I517	P. falciparum 3D7	Uncharacterized protein OS=Plasmodium falciparum (isolate 3D7) OX=36329 GN=PF3D7_1241200 PE=4 SV=1	0	198.811	21	39	49	39	2309	276.4	8.18	158.11	39	1
High	Master Protein	C0H4M0	P. falciparum 3D7	Rhoptry-associated membrane antigen OS=Plasmodium falciparum (isolate 3D7) OX=36329 GN=PF3D7_0707300 PE=4 SV=1	0	197.579	22	19	49	19	861	103.6	4.3	217.8	19	1
High	Master Protein	Q8IDQ9	P. falciparum 3D7	Phosphoethanolamine N-methyltransferase OS=Plasmodium falciparum (isolate 3D7) OX=36329 GN=PF3D7_1343000 PE=4 SV=1	0	145.702	75	21	49	21	266	31	5.6	164.58	21	1
High	Master Protein	C0H5H6	P. falciparum 3D7	VPS13 domain-containing protein, putative OS=Plasmodium falciparum (isolate 3D7) OX=36329 GN=PF3D7_1346400 PE=4 SV=1	0	145.267	9	41	49	41	5988	696.6	7.77	104.25	41	1
High	Master Protein	Q8IAX8	P. falciparum 3D7	DNA/RNA-binding protein Alba 1 OS=Plasmodium falciparum (isolate 3D7) OX=36329 GN=PF3D7_0814200 PE=4 SV=1	0	95.813	46	16	49	16	248	27.2	10.58	129.74	16	1
High	Master Protein	Q8ILQ8	P. falciparum 3D7	Thioredoxin-like protein, putative OS=Plasmodium falciparum (isolate 3D7) OX=36329 GN=PF3D7_1419200 PE=4 SV=2	0	212.533	51	28	48	28	671	80.2	9.52	176	28	1
High	Master Protein	Q8IHR4	P. falciparum 3D7	Dynamin-like protein OS=Plasmodium falciparum (isolate 3D7) OX=36329 GN=PF3D7_1145400 PE=3 SV=1	0	194.897	47	34	48	34	837	96.3	8.16	167.44	34	1
High	Master Protein	Q8IIK5	P. falciparum 3D7	Rhoptry neck protein 4 OS=Plasmodium falciparum (isolate 3D7) OX=36329 GN=PF3D7_1116000 PE=4 SV=2	0	133.764	29	28	48	28	1201	135.5	5.58	143.96	28	1
High	Master Protein	Q00013	Homo sapiens	55 kDa erythrocyte membrane protein OS=Homo sapiens OX=9606 GN=MPP1 PE=1 SV=2	0	206.173	74	24	48	24	466	52.3	7.37	232.13	24	1
High	Master Protein	P68133	Homo sapiens	Actin, alpha skeletal muscle OS=Homo sapiens OX=9606 GN=ACTA1 PE=1 SV=1	0	100.479	37	14	48	2	377	42	5.39	143.99	14	1
High	Master Protein	Q8I2Z8	P. falciparum 3D7	Probable ATP-dependent 6-phosphofructokinase OS=Plasmodium falciparum (isolate 3D7) OX=36329 GN=PF3D7_0915400 PE=3 SV=1	0	209.601	36	37	47	37	1418	159.4	6.76	169.02	37	1
High	Master Protein	Q8IFP1	P. falciparum 3D7	Pre-mRNA-splicing helicase BRR2, putative OS=Plasmodium falciparum (isolate 3D7) OX=36329 GN=PF3D7_0422500 PE=4 SV=1	0	204.466	19	41	47	41	2874	337.7	5.8	165.07	41	1
High	Master Protein	C6KT20	P. falciparum 3D7	CCAAT-box DNA binding protein subunit B OS=Plasmodium falciparum (isolate 3D7) OX=36329 GN=PF3D7_0618000 PE=4 SV=1	0	191.73	34	26	47	26	795	92.7	6.84	174.3	26	1
High	Master Protein	Q8IFM0	P. falciparum 3D7	Plasmodium RESA N-terminal domain-containing protein OS=Plasmodium falciparum (isolate 3D7) OX=36329 GN=PF3D7_0424600 PE=4 SV=1	0	167.694	45	18	47	18	309	35.9	8.57	166.05	18	1
High	Master Protein	Q8IIU5	P. falciparum 3D7	Uncharacterized protein OS=Plasmodium falciparum (isolate 3D7) OX=36329 GN=PF3D7_1105800 PE=4 SV=2	0	137.756	83	19	47	19	266	30.6	5.12	152.97	19	1
High	Master Protein	Q8IHT4	P. falciparum 3D7	DnaJ protein, putative OS=Plasmodium falciparum (isolate 3D7) OX=36329 GN=PF3D7_1143200 PE=4 SV=1	0	126.511	35	20	47	20	321	39.3	9.63	176.44	20	1
High	Master Protein	C6KSV0	P. falciparum 3D7	Histone H3 OS=Plasmodium falciparum (isolate 3D7) OX=36329 GN=PF3D7_0610400 PE=3 SV=1	0	93.873	66	14	47	9	136	15.4	11.14	139.47	14	1
High	Master Protein	O97245	P. falciparum 3D7	Glycerol-3-phosphate dehydrogenase OS=Plasmodium falciparum (isolate 3D7) OX=36329 GN=PF3D7_0306400 PE=3 SV=1	0	230.637	56	36	46	36	653	74.6	8.5	183.02	36	1
High	Master Protein	Q9U0N4	P. falciparum 3D7	Multidrug resistance-associated protein 1 OS=Plasmodium falciparum (isolate 3D7) OX=36329 GN=PF3D7_0112200 PE=4 SV=1	0	184.974	25	36	46	35	1822	214.3	8.73	157.33	36	1
High	Master Protein	Q8I328	P. falciparum 3D7	Alkaline phosphatase, putative OS=Plasmodium falciparum (isolate 3D7) OX=36329 GN=PF3D7_0912400 PE=4 SV=1	0	184.093	46	24	46	24	446	52.7	9.14	161.46	24	1
High	Master Protein	C6KSR5	P. falciparum 3D7	Coatomer alpha subunit, putative OS=Plasmodium falciparum (isolate 3D7) OX=36329 GN=PF3D7_0606700 PE=4 SV=1	0	165.748	27	35	46	35	1512	176.8	8.34	139.63	35	1
High	Master Protein	Q8II61	P. falciparum 3D7	60S acidic ribosomal protein P0 OS=Plasmodium falciparum (isolate 3D7) OX=36329 GN=PF3D7_1130200 PE=3 SV=1	0	161.53	82	23	46	23	316	34.9	6.71	151.43	23	1
High	Master Protein	Q8IJ76	P. falciparum 3D7	Early transcribed membrane protein 10.2 OS=Plasmodium falciparum (isolate 3D7) OX=36329 GN=PF3D7_1033200 PE=4 SV=1	0	160.259	57	24	46	24	355	38.9	9.44	168.71	24	1
High	Master Protein	Q8IKZ6	P. falciparum 3D7	Multidrug resistance protein 2 OS=Plasmodium falciparum (isolate 3D7) OX=36329 GN=PF3D7_1447900 PE=4 SV=1	0	150.92	34	31	46	31	1024	118.9	9.14	124.71	31	1
High	Master Protein	P35612	Homo sapiens	Beta-adducin OS=Homo sapiens OX=9606 GN=ADD2 PE=1 SV=3	0	185.666	50	29	46	28	726	80.8	5.92	178.91	29	1
High	Master Protein	Q8III6	P. falciparum 3D7	Heat shock protein 90, putative OS=Plasmodium falciparum (isolate 3D7) OX=36329 GN=PF3D7_1118200 PE=3 SV=1	0	203.442	45	31	45	31	930	108.4	6.67	167.53	31	1
High	Master Protein	Q8II01	P. falciparum 3D7	Tudor staphylococcal nuclease OS=Plasmodium falciparum (isolate 3D7) OX=36329 GN=PF3D7_1136300 PE=4 SV=1	0	182.866	37	37	45	37	1098	128.5	8.62	125.94	37	1
High	Master Protein	A0A5K1K907	P. falciparum 3D7	Uncharacterized protein OS=Plasmodium falciparum (isolate 3D7) OX=36329 GN=PF3D7_1352400 PE=4 SV=1	0	181.117	24	33	45	33	1594	190.2	8.53	152.8	33	1
High	Master Protein	Q8IJD0	P. falciparum 3D7	Peroxiredoxin OS=Plasmodium falciparum (isolate 3D7) OX=36329 GN=PF3D7_1027300 PE=4 SV=1	0	123.205	41	16	45	16	393	43.9	9.7	196.06	16	1
High	Master Protein	Q8I5H4	P. falciparum 3D7	Polyadenylate-binding protein OS=Plasmodium falciparum (isolate 3D7) OX=36329 GN=PF3D7_1224300 PE=3 SV=1	0	199.705	36	26	44	26	875	97.2	8.88	152.21	26	1
High	Master Protein	Q8IIW0	P. falciparum 3D7	Chromatin remodeling protein OS=Plasmodium falciparum (isolate 3D7) OX=36329 GN=PF3D7_1104200 PE=4 SV=1	0	166.522	26	33	44	33	1426	167.3	6.55	147.04	33	1
High	Master Protein	P46468	P. falciparum 3D7	Putative cell division cycle ATPase OS=Plasmodium falciparum (isolate 3D7) OX=36329 GN=PF07_0047 PE=3 SV=2	0	163.617	30	30	44	27	1229	142	9	151.08	30	1
High	Master Protein	C0H4K4	P. falciparum 3D7	Basal complex transmembrane protein 2 OS=Plasmodium falciparum (isolate 3D7) OX=36329 GN=PF3D7_0704100 PE=4 SV=1	0	162.217	15	40	44	40	3559	425	8.81	119.6	40	1
High	Master Protein	Q8IE67	P. falciparum 3D7	Phosphoribosylpyrophosphate synthetase OS=Plasmodium falciparum (isolate 3D7) OX=36329 GN=PF3D7_1325100 PE=3 SV=1	0	147.266	54	21	44	21	437	49.4	9.32	163	21	1
High	Master Protein	Q8IL86	P. falciparum 3D7	Translocation protein SEC62 OS=Plasmodium falciparum (isolate 3D7) OX=36329 GN=PF3D7_1438100 PE=3 SV=2	0	141.773	42	18	44	18	377	43.9	7.68	153.76	18	1
High	Master Protein	Q8II73	P. falciparum 3D7	Spermidine synthase OS=Plasmodium falciparum (isolate 3D7) OX=36329 GN=PF3D7_1129000 PE=1 SV=1	0	104.114	53	15	44	15	321	36.6	7.75	139.18	15	1
High	Master Protein	Q8IJI4	P. falciparum 3D7	PHAX domain-containing protein, putative OS=Plasmodium falciparum (isolate 3D7) OX=36329 GN=PF3D7_1021900 PE=4 SV=1	0	196.692	21	36	43	36	2290	267.2	9.26	145.75	36	1
High	Master Protein	Q8IKJ8	P. falciparum 3D7	EF-hand calcium-binding domain-containing protein, putative OS=Plasmodium falciparum (isolate 3D7) OX=36329 GN=PF3D7_1463900 PE=4 SV=2	0	177.396	35	34	43	34	1071	127.1	8.62	137.35	34	1
High	Master Protein	Q7KQK5	P. falciparum 3D7	Apical membrane antigen 1 OS=Plasmodium falciparum (isolate 3D7) OX=36329 GN=PF3D7_1133400 PE=1 SV=1	0	166.059	47	26	43	26	622	72	5.54	153.13	26	1
High	Master Protein	Q8I5I3	P. falciparum 3D7	Phospholipid-transporting ATPase, putative OS=Plasmodium falciparum (isolate 3D7) OX=36329 GN=PF3D7_1223400 PE=4 SV=1	0	164.988	19	29	43	29	1618	190.3	8.6	136.33	29	1
High	Master Protein	Q8IJV6	P. falciparum 3D7	Adenylate kinase 1 OS=Plasmodium falciparum (isolate 3D7) OX=36329 GN=AK1 PE=1 SV=1	0	159.321	62	20	43	19	242	27.6	8.85	161.17	20	1
High	Master Protein	Q8IB63	P. falciparum 3D7	Uncharacterized protein OS=Plasmodium falciparum (isolate 3D7) OX=36329 GN=PF3D7_0822900 PE=4 SV=1	0	135.852	27	29	43	29	1176	138.2	5.36	124.36	29	1
High	Master Protein	Q8IJX3	P. falciparum 3D7	Single-strand telomeric DNA-binding protein GBP2, putative OS=Plasmodium falciparum (isolate 3D7) OX=36329 GN=PF3D7_1006800 PE=4 SV=1	0	130.326	53	14	43	14	246	29.5	9.11	180.72	14	1
High	Master Protein	Q8IM15	P. falciparum 3D7	Plasmepsin III OS=Plasmodium falciparum (isolate 3D7) OX=36329 GN=PMIII PE=1 SV=1	0	128.488	49	19	43	19	451	51.7	8.02	147.78	19	1
High	Master Protein	Q8I1S0	P. falciparum 3D7	Small GTP-binding protein sar1 OS=Plasmodium falciparum (isolate 3D7) OX=36329 GN=PF3D7_0416800 PE=3 SV=1	0	120.965	81	15	43	15	192	22	7.3	158.66	15	1
High	Master Protein	Q8I377	P. falciparum 3D7	ATP-dependent protease ATPase subunit ClpY OS=Plasmodium falciparum (isolate 3D7) OX=36329 GN=PF3D7_0907400 PE=3 SV=1	0	210.457	37	29	42	29	922	106.4	8.28	162.5	29	1
High	Master Protein	Q8IKN7	P. falciparum 3D7	Uncharacterized protein OS=Plasmodium falciparum (isolate 3D7) OX=36329 GN=PF3D7_1459400 PE=4 SV=1	0	154.163	59	19	42	19	340	40	9.57	130.95	19	1
High	Master Protein	Q8I3A0	P. falciparum 3D7	Copper-transporting ATPase OS=Plasmodium falciparum (isolate 3D7) OX=36329 GN=PF3D7_0904900 PE=4 SV=2	0	149.161	15	33	42	32	2568	299.2	5.8	119.09	33	1
High	Master Protein	Q8IL56	P. falciparum 3D7	FACT complex subunit SSRP1 OS=Plasmodium falciparum (isolate 3D7) OX=36329 GN=PF3D7_1441400 PE=3 SV=1	0	141.17	49	26	42	25	506	58.8	4.72	144.9	26	1
High	Master Protein	Q8IKJ0	P. falciparum 3D7	V-type proton ATPase subunit OS=Plasmodium falciparum (isolate 3D7) OX=36329 GN=PF3D7_1464700 PE=3 SV=1	0	136.83	48	19	42	19	382	44.5	5.14	130.97	19	1
High	Master Protein	A0A5K1K7X4	P. falciparum 3D7	Early transcribed membrane protein 5 OS=Plasmodium falciparum (isolate 3D7) OX=36329 GN=PF3D7_0532100 PE=4 SV=1	0	111.913	66	7	42	7	181	19	5.41	179.02	7	1
High	Master Protein	Q8IKA6	P. falciparum 3D7	DnaJ protein, putative OS=Plasmodium falciparum (isolate 3D7) OX=36329 GN=PF3D7_1473200 PE=4 SV=1	0	182.574	52	25	41	25	454	52.4	5.25	139.92	25	1
High	Master Protein	Q76NM5	P. falciparum 3D7	Erythrocyte binding antigen-140 OS=Plasmodium falciparum (isolate 3D7) OX=36329 GN=PF3D7_1301600 PE=4 SV=1	0	180.818	44	34	41	34	1210	140.5	6.51	152.91	34	1
High	Master Protein	Q8IJB7	P. falciparum 3D7	Merozoite TRAP-like protein OS=Plasmodium falciparum (isolate 3D7) OX=36329 GN=PF3D7_1028700 PE=4 SV=1	0	180.261	46	15	41	15	498	58	4.84	189.46	15	1
High	Master Protein	C0H5H0	P. falciparum 3D7	Endoplasmic reticulum chaperone GRP170 OS=Plasmodium falciparum (isolate 3D7) OX=36329 GN=PF3D7_1344200 PE=4 SV=1	0	169.644	42	30	41	30	932	108.1	5.67	154.09	30	1
High	Master Protein	Q8IKP8	P. falciparum 3D7	Serine aminopeptidase S33 domain-containing protein OS=Plasmodium falciparum (isolate 3D7) OX=36329 GN=PF3D7_1458300 PE=4 SV=2	0	158.103	30	37	41	37	1528	183.4	8.41	112.56	37	1
High	Master Protein	Q8IJF2	P. falciparum 3D7	Aspartyl protease OS=Plasmodium falciparum (isolate 3D7) OX=36329 GN=PF3D7_1025300 PE=4 SV=2	0	144.114	38	30	41	30	922	109	8.27	117.53	30	1
High	Master Protein	Q8IB44	P. falciparum 3D7	Dynamin N-terminal domain-containing protein OS=Plasmodium falciparum (isolate 3D7) OX=36329 GN=PF3D7_0821000 PE=4 SV=1	0	131.439	46	24	41	24	514	60.5	8.98	109.79	24	1
High	Master Protein	Q8IJR2	P. falciparum 3D7	Uncharacterized protein OS=Plasmodium falciparum (isolate 3D7) OX=36329 GN=PF3D7_1013300 PE=4 SV=1	0	112.79	38	25	41	24	628	75.4	9.29	107.19	25	1
High	Master Protein	O75955	Homo sapiens	Flotillin-1 OS=Homo sapiens OX=9606 GN=FLOT1 PE=1 SV=3	0	160.983	63	24	41	24	427	47.3	7.49	148.79	24	1
High	Master Protein	Q8IL32	P. falciparum 3D7	Heat shock protein 90, putative OS=Plasmodium falciparum (isolate 3D7) OX=36329 GN=PF3D7_1443900 PE=1 SV=1	0	192.934	45	34	40	34	927	106.9	5.5	156.94	34	1
High	Master Protein	Q8II93	P. falciparum 3D7	Protein phosphatase, putative OS=Plasmodium falciparum (isolate 3D7) OX=36329 GN=PF3D7_1127000 PE=4 SV=2	0	162.694	57	17	40	17	287	34.4	7.91	165.06	17	1
High	Master Protein	Q8IJ52	P. falciparum 3D7	Duffy binding-like merozoite surface protein OS=Plasmodium falciparum (isolate 3D7) OX=36329 GN=PF3D7_1035700 PE=4 SV=1	0	152.42	48	30	40	30	697	80.2	5.1	130.42	30	1
High	Master Protein	Q8ILC8	P. falciparum 3D7	DNA topoisomerase 2 OS=Plasmodium falciparum (isolate 3D7) OX=36329 GN=PF3D7_1433500 PE=3 SV=1	0	149.947	25	31	40	31	1472	169.1	8.34	123.21	31	1
High	Master Protein	Q8ILG6	P. falciparum 3D7	Coatomer subunit beta, putative OS=Plasmodium falciparum (isolate 3D7) OX=36329 GN=PF3D7_1429800 PE=4 SV=2	0	147.695	29	31	40	31	1370	159.9	6.23	127.35	31	1
High	Master Protein	O97313	P. falciparum 3D7	Small ribosomal subunit protein eS1 OS=Plasmodium falciparum (isolate 3D7) OX=36329 GN=RPS3A PE=1 SV=1	0	133.762	68	27	40	27	262	30	9.77	104.85	27	1
High	Master Protein	Q8I2F2	P. falciparum 3D7	Plasmodium RESA N-terminal domain-containing protein OS=Plasmodium falciparum (isolate 3D7) OX=36329 GN=PF3D7_0936800 PE=1 SV=1	0	114.806	43	22	40	22	383	45.5	9.7	123.34	22	1
High	Master Protein	C6KT19	P. falciparum 3D7	Histone H3 OS=Plasmodium falciparum (isolate 3D7) OX=36329 GN=PF3D7_0617900 PE=3 SV=1	0	56.76	59	11	40	6	136	15.4	11.15	94.77	11	1
High	Master Protein	C0H496	P. falciparum 3D7	Reticulocyte binding protein homologue 4 OS=Plasmodium falciparum (isolate 3D7) OX=36329 GN=PF3D7_0424200 PE=4 SV=1	0	141.239	26	32	39	32	1716	205.7	7.37	124.97	32	1
High	Master Protein	A0A144A1E4	P. falciparum 3D7	Atypical protein kinase, ABC-1 family, putative OS=Plasmodium falciparum (isolate 3D7) OX=36329 GN=PF3D7_1414500 PE=4 SV=1	0	170.614	13	29	38	29	2758	325.8	8.94	133.95	29	1
High	Master Protein	Q8ILY8	P. falciparum 3D7	Uncharacterized protein OS=Plasmodium falciparum (isolate 3D7) OX=36329 GN=PF3D7_1410700 PE=4 SV=1	0	131.999	54	19	38	19	334	39.8	8.37	136.59	19	1
High	Master Protein	Q8IBP4	P. falciparum 3D7	Phosphoinositide-binding protein, putative OS=Plasmodium falciparum (isolate 3D7) OX=36329 GN=PF3D7_0720700 PE=4 SV=2	0	131.271	18	31	38	31	2166	258.3	6.74	106.82	31	1
High	Master Protein	Q8IEQ3	P. falciparum 3D7	Alpha/beta hydrolase OS=Plasmodium falciparum (isolate 3D7) OX=36329 GN=PF3D7_1306200 PE=4 SV=1	0	108.458	45	19	38	19	478	56.8	9.51	130.46	19	1
High	Master Protein	Q8IKH8	P. falciparum 3D7	40S ribosomal protein S3 OS=Plasmodium falciparum (isolate 3D7) OX=36329 GN=PF3D7_1465900 PE=1 SV=1	0	103.83	63	16	38	16	221	24.7	10.18	131.17	16	1
High	Master Protein	Q8I305	P. falciparum 3D7	Major facilitator superfamily-related transporter, putative OS=Plasmodium falciparum (isolate 3D7) OX=36329 GN=PF3D7_0914700 PE=4 SV=1	0	91.38	26	12	38	12	516	58.4	8.28	129.71	12	1
High	Master Protein	Q08495	Homo sapiens	Dematin OS=Homo sapiens OX=9606 GN=DMTN PE=1 SV=3	0	112.993	52	19	38	19	405	45.5	8.88	130.25	19	1
High	Master Protein	Q8IL88	P. falciparum 3D7	HSP40, subfamily A OS=Plasmodium falciparum (isolate 3D7) OX=36329 GN=PF3D7_1437900 PE=4 SV=1	0	172.565	57	27	37	27	424	48.4	7.18	141.45	27	1
High	Master Protein	Q8IBP0	P. falciparum 3D7	Uncharacterized protein OS=Plasmodium falciparum (isolate 3D7) OX=36329 GN=PF3D7_0721100 PE=4 SV=1	0	168.762	47	15	37	15	244	29.2	8.54	140.64	15	1
High	Master Protein	Q8I635	P. falciparum 3D7	Plasmodium RESA N-terminal domain-containing protein OS=Plasmodium falciparum (isolate 3D7) OX=36329 GN=PF3D7_1201000 PE=4 SV=1	0	158.455	33	20	37	20	653	77.1	4.53	158.78	20	1
High	Master Protein	Q8I1P3	P. falciparum 3D7	Oocyst capsule protein OS=Plasmodium falciparum (isolate 3D7) OX=36329 GN=PF3D7_0419400 PE=4 SV=1	0	137.552	20	35	37	35	2472	296.3	6.27	112.17	35	1
High	Master Protein	Q8I2W3	P. falciparum 3D7	Nucleosome assembly protein OS=Plasmodium falciparum (isolate 3D7) OX=36329 GN=PF3D7_0919000 PE=3 SV=1	0	116.868	53	14	37	14	269	31.8	4.39	139.56	14	1
High	Master Protein	Q8I5S6	P. falciparum 3D7	Eukaryotic translation initiation factor 3 subunit A OS=Plasmodium falciparum (isolate 3D7) OX=36329 GN=PF3D7_1212700 PE=3 SV=1	0	143.887	22	25	36	25	1377	166	6.81	146.64	25	1
High	Master Protein	O77384	P. falciparum 3D7	Protein PFC0760c OS=Plasmodium falciparum (isolate 3D7) OX=36329 GN=PFC0760c PE=1 SV=1	0	138.049	11	31	36	31	3394	402.7	4.83	115.27	31	1
High	Master Protein	A0A143ZYA5	P. falciparum 3D7	Uncharacterized protein OS=Plasmodium falciparum (isolate 3D7) OX=36329 GN=PF3D7_1025900 PE=4 SV=1	0	123.347	27	27	36	27	1331	156.6	7.36	107.36	27	1
High	Master Protein	Q8I3K7	P. falciparum 3D7	Inner membrane complex protein 1g, putative OS=Plasmodium falciparum (isolate 3D7) OX=36329 GN=PF3D7_0525800 PE=4 SV=1	0	111.185	56	21	36	20	300	34.3	6.98	120.32	21	1
High	Master Protein	Q8I206	P. falciparum 3D7	Plasmodium RESA N-terminal domain-containing protein OS=Plasmodium falciparum (isolate 3D7) OX=36329 GN=PF3D7_0402000 PE=4 SV=1	0	95.685	24	11	36	11	428	49.7	9.5	142.93	11	1
High	Master Protein	P06753-6	Homo sapiens	Isoform 6 of Tropomyosin alpha-3 chain OS=Homo sapiens OX=9606 GN=TPM3	0	143.233	62	23	36	1	248	28.9	4.75	119.82	23	1
High	Master Protein	P06753-2	Homo sapiens	Isoform 2 of Tropomyosin alpha-3 chain OS=Homo sapiens OX=9606 GN=TPM3	0	138.393	55	22	36	1	248	29	4.78	118.1	22	1
High	Master Protein	O77312	P. falciparum 3D7	Exportin-1, putative OS=Plasmodium falciparum (isolate 3D7) OX=36329 GN=PF3D7_0302900 PE=3 SV=2	0	157.306	26	28	35	28	1254	147.8	5.97	107.4	28	1
High	Master Protein	A0A5K1K910	P. falciparum 3D7	aspartate carbamoyltransferase OS=Plasmodium falciparum (isolate 3D7) OX=36329 GN=PF3D7_1344800 PE=1 SV=1	0	141.285	57	21	35	21	375	43.2	8.43	127.59	21	1
High	Master Protein	O77375	P. falciparum 3D7	DNA-directed RNA polymerase subunit OS=Plasmodium falciparum (isolate 3D7) OX=36329 GN=PF3D7_0318200 PE=3 SV=1	0	138.777	16	28	35	28	2457	278.5	5.59	109.23	28	1
High	Master Protein	Q8I5K4	P. falciparum 3D7	Heterochromatin protein 1 OS=Plasmodium falciparum (isolate 3D7) OX=36329 GN=PF3D7_1220900 PE=1 SV=1	0	132.612	59	17	35	17	266	31	9.48	136.1	17	1
High	Master Protein	Q8ILA2	P. falciparum 3D7	Basal complex protein BCP1 OS=Plasmodium falciparum (isolate 3D7) OX=36329 GN=PF3D7_1436200 PE=4 SV=1	0	131.012	18	31	35	31	2269	270.3	8.25	97.93	31	1
High	Master Protein	Q8IL02	P. falciparum 3D7	40S ribosomal protein S5 OS=Plasmodium falciparum (isolate 3D7) OX=36329 GN=PF3D7_1447000 PE=1 SV=1	0	109.46	53	14	35	14	272	29.9	9.99	126.4	14	1
High	Master Protein	Q8I526	P. falciparum 3D7	ATP-dependent zinc metalloprotease FTSH 1 OS=Plasmodium falciparum (isolate 3D7) OX=36329 GN=PF3D7_1239700 PE=3 SV=1	0	134.775	35	22	34	22	880	100.9	8.68	124.46	22	1
High	Master Protein	O96164	P. falciparum 3D7	Serine repeat antigen 4 OS=Plasmodium falciparum (isolate 3D7) OX=36329 GN=PF3D7_0207700 PE=3 SV=1	0	132.814	34	28	34	24	962	108.6	5.76	108.13	28	1
High	Master Protein	Q8IL71	P. falciparum 3D7	Vesicle-associated membrane protein, putative OS=Plasmodium falciparum (isolate 3D7) OX=36329 GN=PF3D7_1439800 PE=3 SV=1	0	130.028	68	14	34	14	241	27.7	7.94	132.89	14	1
High	Master Protein	C6KT82	P. falciparum 3D7	SNF2 helicase, putative OS=Plasmodium falciparum (isolate 3D7) OX=36329 GN=PF3D7_0624600 PE=4 SV=1	0	124.74	14	28	34	28	2719	315.4	6.98	109.48	28	1
High	Master Protein	Q8I3V1	P. falciparum 3D7	Glideosome-associated protein 40, putative OS=Plasmodium falciparum (isolate 3D7) OX=36329 GN=PF3D7_0515700 PE=4 SV=1	0	117.626	30	9	34	9	456	51.8	7.91	159.24	9	1
High	Master Protein	Q8IDR9	P. falciparum 3D7	40S ribosomal protein S6 OS=Plasmodium falciparum (isolate 3D7) OX=36329 GN=PF3D7_1342000 PE=1 SV=1	0	115.913	42	18	34	18	306	35.4	10.43	103.46	18	1
High	Master Protein	Q8IK01	P. falciparum 3D7	Inner membrane complex protein 1c, putative OS=Plasmodium falciparum (isolate 3D7) OX=36329 GN=PF3D7_1003600 PE=4 SV=1	0	114.937	64	17	34	16	281	32.6	7.43	111.08	17	1
High	Master Protein	Q8I207	P. falciparum 3D7	Plasmodium RESA N-terminal domain-containing protein OS=Plasmodium falciparum (isolate 3D7) OX=36329 GN=PF3D7_0401800 PE=4 SV=1	0	113.693	34	24	34	24	560	60.2	8.56	101.53	24	1
High	Master Protein	A0A5K1K8V8	P. falciparum 3D7	60S ribosomal protein L6, putative OS=Plasmodium falciparum (isolate 3D7) OX=36329 GN=PF3D7_1338200 PE=3 SV=1	0	85.016	51	12	34	12	221	25.5	10.1	123.9	12	1
High	Master Protein	A0A5K1K9G0	P. falciparum 3D7	Patatin-like phospholipase, putative OS=Plasmodium falciparum (isolate 3D7) OX=36329 GN=PF3D7_1358000 PE=4 SV=1	0	142.447	21	30	33	30	2012	238.1	8.02	104.85	30	1
High	Master Protein	O96124	P. falciparum 3D7	Erythrocyte membrane protein 3 OS=Plasmodium falciparum (isolate 3D7) OX=36329 GN=PF3D7_0201900 PE=4 SV=1	0	136.224	51	27	33	27	2441	273.5	8.85	115.45	27	1
High	Master Protein	Q7KQM4	P. falciparum 3D7	Plasmepsin I OS=Plasmodium falciparum (isolate 3D7) OX=36329 GN=PMI PE=1 SV=1	0	125.615	46	16	33	14	452	51.4	7.2	122.17	16	1
High	Master Protein	Q8I2T2	P. falciparum 3D7	Ubiquitin-like protein, putative OS=Plasmodium falciparum (isolate 3D7) OX=36329 GN=PF3D7_0922100 PE=4 SV=1	0	106.376	19	20	33	20	1542	182	5.97	75.78	20	1
High	Master Protein	Q8IB31	P. falciparum 3D7	Ubiquitin-like domain-containing protein OS=Plasmodium falciparum (isolate 3D7) OX=36329 GN=PF3D7_0819600 PE=4 SV=1	0	164.095	60	15	32	15	277	32.1	5.29	144.63	15	1
High	Master Protein	Q8IDQ2	P. falciparum 3D7	Kelch protein K13 OS=Plasmodium falciparum (isolate 3D7) OX=36329 GN=PF3D7_1343700 PE=1 SV=1	0	145.155	37	23	32	23	726	83.6	5.91	105.36	23	1
High	Master Protein	O96153	P. falciparum 3D7	26S proteasome regulatory subunit RPN1, putative OS=Plasmodium falciparum (isolate 3D7) OX=36329 GN=PF3D7_0205900 PE=3 SV=3	0	131.361	23	17	32	17	966	108.3	6.37	124.82	17	1
High	Master Protein	K7NTP5	P. falciparum 3D7	Heat shock protein 70 OS=Plasmodium falciparum (isolate 3D7) OX=36329 GN=PF3D7_0831700 PE=1 SV=1	0	123.509	35	22	32	15	679	75	5.77	105.77	22	1
High	Master Protein	Q8IJC6	P. falciparum 3D7	60S ribosomal protein L3 OS=Plasmodium falciparum (isolate 3D7) OX=36329 GN=PF3D7_1027800 PE=1 SV=1	0	114.288	49	19	32	19	386	44.2	10.2	117.85	19	1
High	Master Protein	Q8I266	P. falciparum 3D7	Niemann-Pick type C1-related protein OS=Plasmodium falciparum (isolate 3D7) OX=36329 GN=PF3D7_0107500 PE=4 SV=1	0	112.482	17	24	32	24	1470	170.2	5.53	97.57	24	1
High	Master Protein	Q8IIV8	P. falciparum 3D7	Thioredoxin-like mero protein OS=Plasmodium falciparum (isolate 3D7) OX=36329 GN=PF3D7_1104400 PE=4 SV=1	0	77.753	43	18	32	17	424	49.2	9.1	88.91	18	1
High	Master Protein	Q14254	Homo sapiens	Flotillin-2 OS=Homo sapiens OX=9606 GN=FLOT2 PE=1 SV=2	0	128.322	52	22	32	22	428	47	5.25	109.47	22	1
High	Master Protein	Q8ILZ9	P. falciparum 3D7	Phosphoglycerate mutase OS=Plasmodium falciparum (isolate 3D7) OX=36329 GN=PF3D7_1409600 PE=4 SV=1	0	157.55	41	25	31	25	768	92.7	7.34	118.84	25	1
High	Master Protein	A0A5K1K988	P. falciparum 3D7	Inner membrane complex protein 1f, putative OS=Plasmodium falciparum (isolate 3D7) OX=36329 GN=PF3D7_1351700 PE=4 SV=1	0	156.577	21	26	31	26	1318	151.4	8.81	114.88	26	1
High	Master Protein	Q8I2A1	P. falciparum 3D7	Parasite-infected erythrocyte surface protein OS=Plasmodium falciparum (isolate 3D7) OX=36329 GN=PF3D7_0103900 PE=4 SV=1	0	144.424	50	21	31	21	575	67.8	9.06	114.24	21	1
High	Master Protein	A0A5K1K8Y1	P. falciparum 3D7	Inner membrane complex protein OS=Plasmodium falciparum (isolate 3D7) OX=36329 GN=PF3D7_1345600 PE=4 SV=1	0	136.456	75	19	31	19	370	43.2	8	116.86	19	1
High	Master Protein	Q8IKF6	P. falciparum 3D7	Kelch domain-containing protein, putative OS=Plasmodium falciparum (isolate 3D7) OX=36329 GN=PF3D7_1468100 PE=4 SV=1	0	134.237	15	26	31	26	2558	295.6	5.35	100.03	26	1
High	Master Protein	O96229	P. falciparum 3D7	Rhoptry neck protein 6 OS=Plasmodium falciparum (isolate 3D7) OX=36329 GN=PF3D7_0214900 PE=4 SV=3	0	124.292	30	21	31	21	950	112.1	5.43	114.38	21	1
High	Master Protein	Q8I2G1	P. falciparum 3D7	Ring-exported protein 1 OS=Plasmodium falciparum (isolate 3D7) OX=36329 GN=PF3D7_0935900 PE=4 SV=1	0	118.5	30	19	31	19	713	83	5.59	135.75	19	1
High	Master Protein	Q8I2W2	P. falciparum 3D7	DnaJ protein, putative OS=Plasmodium falciparum (isolate 3D7) OX=36329 GN=PF3D7_0919100 PE=4 SV=1	0	118.363	40	15	31	15	370	43.2	8.7	105.32	15	1
High	Master Protein	C0H4M1	P. falciparum 3D7	AAA family ATPase, putative OS=Plasmodium falciparum (isolate 3D7) OX=36329 GN=PF3D7_0707400 PE=4 SV=1	0	115.259	35	20	31	20	663	78.1	9.38	95.36	20	1
High	Master Protein	Q8I5T2	P. falciparum 3D7	Glutathione peroxidase OS=Plasmodium falciparum (isolate 3D7) OX=36329 GN=PF3D7_1212000 PE=3 SV=1	0	110.896	67	17	31	17	205	23.9	8.87	92.3	17	1
High	Master Protein	Q8II97	P. falciparum 3D7	Autophagy-related protein 23, putative OS=Plasmodium falciparum (isolate 3D7) OX=36329 GN=PF3D7_1126700 PE=4 SV=2	0	104.8	30	25	31	25	926	110	6.6	96.51	25	1
High	Master Protein	Q8IHR8	P. falciparum 3D7	Ras-related protein Rab-6 OS=Plasmodium falciparum (isolate 3D7) OX=36329 GN=PF3D7_1144900 PE=4 SV=2	0	99.801	77	15	31	14	207	23.6	6.58	101.77	15	1
High	Master Protein	Q7KQK6	P. falciparum 3D7	GTP-binding nuclear protein OS=Plasmodium falciparum (isolate 3D7) OX=36329 GN=PF3D7_1117700 PE=3 SV=1	0	94.703	72	15	31	14	214	24.9	7.94	105.24	15	1
High	Master Protein	Q8I546	P. falciparum 3D7	DUF4149 domain-containing protein OS=Plasmodium falciparum (isolate 3D7) OX=36329 GN=PF3D7_1237700 PE=4 SV=1	0	76.776	44	11	31	11	210	23.6	9.61	103.7	11	1
High	Master Protein	P35611	Homo sapiens	Alpha-adducin OS=Homo sapiens OX=9606 GN=ADD1 PE=1 SV=2	0	144.626	43	23	31	22	737	80.9	5.83	120.06	23	1
High	Master Protein	Q8IDZ8	P. falciparum 3D7	20 kDa chaperonin OS=Plasmodium falciparum (isolate 3D7) OX=36329 GN=PF3D7_1333000 PE=3 SV=1	0	153.362	66	16	30	16	258	29	7.85	125.56	16	1
High	Master Protein	Q8I0V2	P. falciparum 3D7	ATP synthase subunit beta OS=Plasmodium falciparum (isolate 3D7) OX=36329 GN=PF3D7_1235700 PE=3 SV=1	0	152.431	58	23	30	23	535	58.4	6.42	121.17	23	1
High	Master Protein	Q8I5L4	P. falciparum 3D7	Phospholipid-transporting ATPase OS=Plasmodium falciparum (isolate 3D7) OX=36329 GN=PF3D7_1219600 PE=3 SV=1	0	136.964	20	23	30	23	1555	179	7.09	110.65	23	1
High	Master Protein	A0A144A4T0	P. falciparum 3D7	Histone deacetylase, putative OS=Plasmodium falciparum (isolate 3D7) OX=36329 GN=PF3D7_1472200 PE=4 SV=1	0	119.27	15	27	30	27	2251	268.7	8.98	86.26	27	1
High	Master Protein	Q8IKH3	P. falciparum 3D7	26S proteasome regulatory subunit RPN2, putative OS=Plasmodium falciparum (isolate 3D7) OX=36329 GN=PF3D7_1466300 PE=3 SV=1	0	116.251	25	21	30	21	1172	132.7	5.26	99.55	21	1
High	Master Protein	Q8I298	P. falciparum 3D7	StAR-related lipid transfer protein OS=Plasmodium falciparum (isolate 3D7) OX=36329 GN=PF3D7_0104200 PE=4 SV=1	0	114.379	50	17	30	16	466	53.6	5.86	111.08	17	1
High	Master Protein	C6KSX6	P. falciparum 3D7	Rhoptry protein ROP14 OS=Plasmodium falciparum (isolate 3D7) OX=36329 GN=PF3D7_0613300 PE=3 SV=1	0	110.874	19	23	30	23	1422	171.9	8.87	92.94	23	1
High	Master Protein	C0H5A6	P. falciparum 3D7	Uncharacterized protein OS=Plasmodium falciparum (isolate 3D7) OX=36329 GN=PF3D7_1308400 PE=4 SV=1	0	109.249	6	28	30	27	6147	737.2	9.06	84.79	28	1
High	Master Protein	C0H5A0	P. falciparum 3D7	Translational activator GCN1, putative OS=Plasmodium falciparum (isolate 3D7) OX=36329 GN=PF3D7_1305300 PE=4 SV=1	0	105.372	10	29	30	29	3525	418.3	7.06	88.48	29	1
High	Master Protein	Q8IEQ1	P. falciparum 3D7	26S protease regulatory subunit 10B, putative OS=Plasmodium falciparum (isolate 3D7) OX=36329 GN=PF3D7_1306400 PE=3 SV=1	0	104.761	57	20	30	18	393	44.6	8.92	101.96	20	1
High	Master Protein	Q8I5E1	P. falciparum 3D7	Uncharacterized protein OS=Plasmodium falciparum (isolate 3D7) OX=36329 GN=PF3D7_1227700 PE=4 SV=1	0	100.381	32	23	30	23	771	91.2	5.9	91.61	23	1
High	Master Protein	Q8IJX8	P. falciparum 3D7	DNA/RNA-binding protein Alba 3 OS=Plasmodium falciparum (isolate 3D7) OX=36329 GN=PF3D7_1006200 PE=4 SV=1	0	96.532	70	10	30	10	107	12	9.31	103.11	10	1
High	Master Protein	Q7KQL3	P. falciparum 3D7	ADP-ribosylation factor 1 OS=Plasmodium falciparum (isolate 3D7) OX=36329 GN=ARF1 PE=1 SV=1	0	95.459	84	13	30	10	181	20.9	6.21	105.13	13	1
High	Master Protein	A0A5K1K8Y8	P. falciparum 3D7	DNA/RNA-binding protein Alba 4 OS=Plasmodium falciparum (isolate 3D7) OX=36329 GN=PF3D7_1347500 PE=4 SV=1	0	92.528	58	18	30	18	372	42.1	7.5	82.81	18	1
High	Master Protein	Q8IIB7	P. falciparum 3D7	Ethanolamine kinase OS=Plasmodium falciparum (isolate 3D7) OX=36329 GN=PF3D7_1124600 PE=4 SV=1	0	133.287	48	19	29	19	423	49.9	5.81	99.59	19	1
High	Master Protein	Q8IJ37	P. falciparum 3D7	pyruvate kinase OS=Plasmodium falciparum (isolate 3D7) OX=36329 GN=PF3D7_1037100 PE=3 SV=1	0	128.926	41	24	29	24	745	86.6	7.96	96.42	24	1
High	Master Protein	Q8I4U5	P. falciparum 3D7	26S protease regulatory subunit 8, putative OS=Plasmodium falciparum (isolate 3D7) OX=36329 GN=PF3D7_1248900 PE=3 SV=1	0	127.512	52	20	29	18	435	49.5	7.05	105.91	20	1
High	Master Protein	Q8IDH3	P. falciparum 3D7	Intron-binding protein aquarius, putative OS=Plasmodium falciparum (isolate 3D7) OX=36329 GN=PF3D7_1352700 PE=4 SV=1	0	126.493	12	25	29	25	2533	304.1	6.65	93.02	25	1
High	Master Protein	C0H5J5	P. falciparum 3D7	RNA-binding protein, putative OS=Plasmodium falciparum (isolate 3D7) OX=36329 GN=PF3D7_1360900.1 PE=4 SV=2	0	122.532	49	15	29	15	389	44.8	9.1	118.31	15	1
High	Master Protein	Q8IHU4	P. falciparum 3D7	J domain-containing protein OS=Plasmodium falciparum (isolate 3D7) OX=36329 GN=PF3D7_1142100 PE=4 SV=1	0	120.466	12	23	29	23	2738	324.6	5.92	101.67	23	1
High	Master Protein	Q8IJ54	P. falciparum 3D7	Merozoite surface protein 6 OS=Plasmodium falciparum (isolate 3D7) OX=36329 GN=PF3D7_1035500 PE=4 SV=1	0	108.398	44	14	29	14	371	42.3	4.39	103.89	14	1
High	Master Protein	Q8I2V4	P. falciparum 3D7	Regulator of chromosome condensation-PP1-interacting protein OS=Plasmodium falciparum (isolate 3D7) OX=36329 GN=PF3D7_0919900 PE=4 SV=1	0	96.17	10	28	29	28	3381	395.9	6.89	80.72	28	1
High	Master Protein	C0H4V6	P. falciparum 3D7	14-3-3 protein I OS=Plasmodium falciparum (isolate 3D7) OX=36329 GN=14-3-3I PE=1 SV=1	0	126.185	55	15	28	14	262	30.2	4.92	109.48	15	1
High	Master Protein	Q8ILA8	P. falciparum 3D7	Uncharacterized protein OS=Plasmodium falciparum (isolate 3D7) OX=36329 GN=PF3D7_1435600 PE=4 SV=1	0	119.59	15	23	28	23	1788	210.6	8.6	107.32	23	1
High	Master Protein	Q7KQL5	P. falciparum 3D7	Tubulin beta chain OS=Plasmodium falciparum (isolate 3D7) OX=36329 GN=PF10_0084 PE=1 SV=1	0	114.859	56	17	28	17	445	49.7	4.83	113.15	17	1
High	Master Protein	Q8I431	P. falciparum 3D7	60S ribosomal protein L4 OS=Plasmodium falciparum (isolate 3D7) OX=36329 GN=PF3D7_0507100 PE=1 SV=1	0	107.333	46	18	28	18	411	46.2	10.49	93.08	18	1
High	Master Protein	O96230	P. falciparum 3D7	Acyl-CoA synthetase OS=Plasmodium falciparum (isolate 3D7) OX=36329 GN=PF3D7_0215000 PE=4 SV=1	0	102.888	28	23	28	23	885	102.1	5.29	82.93	23	1
High	Master Protein	C0H4R1	P. falciparum 3D7	Adenylyl cyclase beta OS=Plasmodium falciparum (isolate 3D7) OX=36329 GN=PF3D7_0802600 PE=4 SV=1	0	102.528	13	24	28	23	2279	269.4	7.55	72.64	24	1
High	Master Protein	C0H4F8	P. falciparum 3D7	Chorein N-terminal domain-containing protein OS=Plasmodium falciparum (isolate 3D7) OX=36329 GN=PF3D7_0522400 PE=4 SV=1	0	97.236	4	27	28	26	9307	1116.5	9.33	71.96	27	1
High	Master Protein	C6KTC7	P. falciparum 3D7	DnaJ protein, putative OS=Plasmodium falciparum (isolate 3D7) OX=36329 GN=PF3D7_0629200 PE=4 SV=1	0	96.624	34	14	28	14	380	44.6	8.06	100.44	14	1
High	Master Protein	Q8IJR6	P. falciparum 3D7	Autophagy-related protein 18 OS=Plasmodium falciparum (isolate 3D7) OX=36329 GN=PF3D7_1012900 PE=4 SV=1	0	91.356	51	16	28	16	380	43.5	9.22	98.5	16	1
High	Master Protein	O77395	P. falciparum 3D7	40S ribosomal protein S15A, putative OS=Plasmodium falciparum (isolate 3D7) OX=36329 GN=PF3D7_0316800 PE=1 SV=1	0	65.63	59	9	28	9	130	14.9	9.99	96.71	9	1
High	Master Protein	Q8I502	P. falciparum 3D7	40S ribosomal protein S17, putative OS=Plasmodium falciparum (isolate 3D7) OX=36329 GN=PF3D7_1242700 PE=1 SV=1	0	57.34	56	11	28	11	137	16.1	10.42	69.64	11	1
High	Master Protein	Q8IJZ9	P. falciparum 3D7	U5 small nuclear ribonucleoprotein component, putative OS=Plasmodium falciparum (isolate 3D7) OX=36329 GN=PF3D7_1003800 PE=4 SV=1	0	138.478	31	24	27	24	1235	142.9	5.06	111.15	24	1
High	Master Protein	Q8I487	P. falciparum 3D7	Skeleton-binding protein 1 OS=Plasmodium falciparum (isolate 3D7) OX=36329 GN=PF3D7_0501300 PE=4 SV=1	0	135.883	53	9	27	9	337	36.3	4.45	120.07	9	1
High	Master Protein	Q8IHR6	P. falciparum 3D7	Coatomer subunit gamma OS=Plasmodium falciparum (isolate 3D7) OX=36329 GN=PF3D7_1145100 PE=3 SV=1	0	127.115	32	22	27	22	1068	124.3	6.86	97.49	22	1
High	Master Protein	Q8ILJ1	P. falciparum 3D7	t-SNARE coiled-coil homology domain-containing protein OS=Plasmodium falciparum (isolate 3D7) OX=36329 GN=PF3D7_1427300 PE=4 SV=1	0	125.144	25	27	27	27	1477	175.7	7.3	93.04	27	1
High	Master Protein	Q8I348	P. falciparum 3D7	Selenide water dikinase, putative OS=Plasmodium falciparum (isolate 3D7) OX=36329 GN=PF3D7_0910400 PE=4 SV=1	0	124.931	30	21	27	21	1193	140.2	8.4	101.91	21	1
High	Master Protein	Q8IIU7	P. falciparum 3D7	Translocon component PTEX88 OS=Plasmodium falciparum (isolate 3D7) OX=36329 GN=PF3D7_1105600 PE=4 SV=2	0	124.075	41	23	27	23	777	90.7	7.94	86.44	23	1
High	Master Protein	C0H530	P. falciparum 3D7	Exportin-7, putative OS=Plasmodium falciparum (isolate 3D7) OX=36329 GN=PF3D7_0910100 PE=3 SV=1	0	115.792	24	23	27	23	1198	139.1	6.37	95.95	23	1
High	Master Protein	C0H4L1	P. falciparum 3D7	Importin-7, putative OS=Plasmodium falciparum (isolate 3D7) OX=36329 GN=PF3D7_0706000 PE=4 SV=1	0	113.482	23	23	27	23	1229	145.4	5.3	89	23	1
High	Master Protein	Q9TY94	P. falciparum 3D7	ATP-dependent RNA helicase UAP56 OS=Plasmodium falciparum (isolate 3D7) OX=36329 GN=PF3D7_0209800 PE=4 SV=1	0	104.342	52	18	27	18	457	52.2	6	94.95	18	1
High	Master Protein	O77322	P. falciparum 3D7	Zinc finger protein, putative OS=Plasmodium falciparum (isolate 3D7) OX=36329 GN=PF3D7_0308100 PE=4 SV=1	0	103.615	20	24	27	24	1711	202	8.12	81.65	24	1
High	Master Protein	Q8IC35	P. falciparum 3D7	Erythrocyte membrane-associated antigen OS=Plasmodium falciparum (isolate 3D7) OX=36329 GN=PF3D7_0703500 PE=3 SV=2	0	102.398	14	25	27	25	2299	264.8	8.6	80.1	25	1
High	Master Protein	Q8IBZ2	P. falciparum 3D7	Prodrug activation and resistance esterase OS=Plasmodium falciparum (isolate 3D7) OX=36329 GN=PF3D7_0709700 PE=4 SV=1	0	98.435	48	16	27	16	368	42.3	9.13	107.05	16	1
High	Master Protein	Q8I3A2	P. falciparum 3D7	Bacterial histone-like protein OS=Plasmodium falciparum (isolate 3D7) OX=36329 GN=PF3D7_0904700 PE=3 SV=1	0	98.276	56	12	27	12	189	22.5	9.32	96.68	12	1
High	Master Protein	Q8I3H7	P. falciparum 3D7	T-cell immunomodulatory protein homolog OS=Plasmodium falciparum (isolate 3D7) OX=36329 GN=PFE1445c PE=3 SV=1	0	96.548	38	18	27	18	719	82.9	5.44	80.29	18	1
High	Master Protein	Q8IEK3	P. falciparum 3D7	26S protease regulatory subunit 7, putative OS=Plasmodium falciparum (isolate 3D7) OX=36329 GN=PF3D7_1311500 PE=3 SV=2	0	91.9	47	17	27	15	420	46.8	6.7	82.26	17	1
High	Master Protein	Q8I535	P. falciparum 3D7	Acyl-CoA synthetase OS=Plasmodium falciparum (isolate 3D7) OX=36329 GN=PF3D7_1238800 PE=4 SV=1	0	89.588	32	20	27	20	792	92	8.72	73.56	20	1
High	Master Protein	Q8IDS6	P. falciparum 3D7	60S ribosomal protein L18a OS=Plasmodium falciparum (isolate 3D7) OX=36329 GN=PF3D7_1341200 PE=1 SV=1	0	88.345	64	14	27	14	184	21.7	10.62	78.74	14	1
High	Master Protein	Q8I5Y3	P. falciparum 3D7	Eukaryotic translation initiation factor 3 subunit C OS=Plasmodium falciparum (isolate 3D7) OX=36329 GN=PF3D7_1206200 PE=3 SV=1	0	81.973	24	20	27	20	984	115.9	5.38	81.68	20	1
High	Master Protein	O97250	P. falciparum 3D7	60S ribosomal protein L7, putative OS=Plasmodium falciparum (isolate 3D7) OX=36329 GN=PF3D7_0307200 PE=1 SV=2	0	73.612	42	12	27	12	257	30.5	10.35	83.4	12	1
High	Master Protein	P00915	Homo sapiens	Carbonic anhydrase 1 OS=Homo sapiens OX=9606 GN=CA1 PE=1 SV=2	0	88.375	53	10	27	10	261	28.9	7.12	94.85	10	1
High	Master Protein	Q8I3N3	P. falciparum 3D7	Mitochondrial-processing peptidase subunit alpha, putative OS=Plasmodium falciparum (isolate 3D7) OX=36329 GN=PF3D7_0523100 PE=4 SV=2	0	121.031	42	18	26	18	534	61.7	8.6	93.79	18	1
High	Master Protein	Q8I1V1	P. falciparum 3D7	26S protease regulatory subunit 6B, putative OS=Plasmodium falciparum (isolate 3D7) OX=36329 GN=PF3D7_0413600 PE=3 SV=1	0	116.979	64	19	26	19	392	44.6	7.47	102.96	19	1
High	Master Protein	Q8IJC7	P. falciparum 3D7	Centrin-3 OS=Plasmodium falciparum (isolate 3D7) OX=36329 GN=PF3D7_1027700.1 PE=4 SV=2	0	115.406	72	16	26	16	179	20.9	4.93	102.71	16	1
High	Master Protein	Q8IKS5	P. falciparum 3D7	Pv-fam-g protein OS=Plasmodium falciparum (isolate 3D7) OX=36329 GN=PF3D7_1455300 PE=4 SV=1	0	113.109	46	16	26	16	610	69.5	9.2	107.78	16	1
High	Master Protein	C6KSY1	P. falciparum 3D7	Myosin E, putative OS=Plasmodium falciparum (isolate 3D7) OX=36329 GN=PF3D7_0613900 PE=3 SV=1	0	111.71	11	19	26	19	2153	254.9	4.88	100.17	19	1
High	Master Protein	Q8IJQ4	P. falciparum 3D7	Merozoite surface protein MSA180 OS=Plasmodium falciparum (isolate 3D7) OX=36329 GN=PF3D7_1014100 PE=4 SV=1	0	110.063	23	21	26	21	1455	173.2	6.11	91.57	21	1
High	Master Protein	Q8IKW5	P. falciparum 3D7	Elongation factor 2 OS=Plasmodium falciparum (isolate 3D7) OX=36329 GN=PF3D7_1451100 PE=4 SV=1	0	106.373	34	21	26	21	832	93.5	6.8	81.05	21	1
High	Master Protein	C6KSY0	P. falciparum 3D7	AP2 domain transcription factor, putative OS=Plasmodium falciparum (isolate 3D7) OX=36329 GN=PF3D7_0613800 PE=4 SV=1	0	105.658	8	23	26	23	4109	485.3	6.18	86.6	23	1
High	Master Protein	Q8IKK7	P. falciparum 3D7	Glyceraldehyde-3-phosphate dehydrogenase OS=Plasmodium falciparum (isolate 3D7) OX=36329 GN=PF3D7_1462800 PE=3 SV=1	0	103.611	62	17	26	16	337	36.6	7.69	85.87	17	1
High	Master Protein	Q8I4W8	P. falciparum 3D7	Myosin A tail domain interacting protein OS=Plasmodium falciparum (isolate 3D7) OX=36329 GN=PF3D7_1246400 PE=1 SV=1	0	103.135	69	11	26	11	204	23.5	4.31	114.97	11	1
High	Master Protein	Q8IFN1	P. falciparum 3D7	Glideosome associated protein with multiple membrane spans 2 OS=Plasmodium falciparum (isolate 3D7) OX=36329 GN=PF3D7_0423500 PE=4 SV=1	0	100.702	32	9	26	9	372	42.6	4.74	101.89	9	1
High	Master Protein	O77361	P. falciparum 3D7	TVN-junction protein 1 OS=Plasmodium falciparum (isolate 3D7) OX=36329 GN=PF3D7_0310400 PE=4 SV=1	0	97.434	24	23	26	23	1294	154	5.3	88.27	23	1
High	Master Protein	Q8IM16	P. falciparum 3D7	Plasmepsin IV OS=Plasmodium falciparum (isolate 3D7) OX=36329 GN=PMIV PE=1 SV=1	0	93.953	46	13	26	13	449	51	5.54	112.79	13	1
High	Master Protein	O96279	P. falciparum 3D7	Cytoadherence linked asexual protein 2 OS=Plasmodium falciparum (isolate 3D7) OX=36329 GN=PF3D7_0220800 PE=4 SV=2	0	67.604	11	17	26	9	1440	171.1	7.55	65.69	17	1
High	Master Protein	Q8IBQ6	P. falciparum 3D7	60S ribosomal protein L11a, putative OS=Plasmodium falciparum (isolate 3D7) OX=36329 GN=PF3D7_0719600 PE=1 SV=1	0	38.717	60	10	26	9	173	20.2	10.1	69.7	10	1
High	Master Protein	P11142	Homo sapiens	Heat shock cognate 71 kDa protein OS=Homo sapiens OX=9606 GN=HSPA8 PE=1 SV=1	0	108.048	37	18	26	14	646	70.9	5.52	88.95	18	1
High	Master Protein	Q8I0V0	P. falciparum 3D7	Subtilisin-like protease 1 OS=Plasmodium falciparum (isolate 3D7) OX=36329 GN=SUB1 PE=1 SV=1	0	138.659	39	18	25	18	688	77.6	6.04	103.8	18	1
High	Master Protein	Q8IJN7	P. falciparum 3D7	Enolase OS=Plasmodium falciparum (isolate 3D7) OX=36329 GN=ENO PE=1 SV=1	0	124.456	55	18	25	17	446	48.6	6.6	104.16	18	1
High	Master Protein	C6KT56	P. falciparum 3D7	Signal recognition particle subunit SRP68 OS=Plasmodium falciparum (isolate 3D7) OX=36329 GN=PF3D7_0621900 PE=3 SV=1	0	123.623	30	19	25	19	776	92.4	8.18	89.63	19	1
High	Master Protein	Q8I1Y2	P. falciparum 3D7	Dipeptidyl peptidase 1 OS=Plasmodium falciparum (isolate 3D7) OX=36329 GN=PF3D7_0404700 PE=3 SV=2	0	118.418	31	23	25	23	939	110.4	5.6	87.54	23	1
High	Master Protein	Q8ILD4	P. falciparum 3D7	HP12 protein homolog, putative OS=Plasmodium falciparum (isolate 3D7) OX=36329 GN=PF3D7_1432800 PE=4 SV=1	0	116.559	33	15	25	15	733	85.7	6.8	101.4	15	1
High	Master Protein	Q8I390	P. falciparum 3D7	Coatomer subunit beta' OS=Plasmodium falciparum (isolate 3D7) OX=36329 GN=PF3D7_0905900 PE=3 SV=1	0	112.817	28	19	25	19	1010	118.2	5.55	77.6	19	1
High	Master Protein	Q8IKL8	P. falciparum 3D7	MORN repeat protein, putative OS=Plasmodium falciparum (isolate 3D7) OX=36329 GN=PF3D7_1461400 PE=4 SV=2	0	110.584	64	21	25	21	322	36.9	7.81	73.4	21	1
High	Master Protein	Q8I6V3	P. falciparum 3D7	Plasmepsin II OS=Plasmodium falciparum (isolate 3D7) OX=36329 GN=PMII PE=1 SV=1	0	108.576	45	16	25	14	453	51.4	5.59	92.36	16	1
High	Master Protein	Q8I6T2	P. falciparum 3D7	Isocitrate dehydrogenase [NADP] OS=Plasmodium falciparum (isolate 3D7) OX=36329 GN=PF3D7_1345700 PE=3 SV=1	0	108.285	47	22	25	22	468	53.6	8.54	84.53	22	1
High	Master Protein	Q8IDY3	P. falciparum 3D7	MSP7-like protein OS=Plasmodium falciparum (isolate 3D7) OX=36329 GN=PF3D7_1334500 PE=4 SV=2	0	94.488	35	18	25	18	593	70.6	5.08	73.31	18	1
High	Master Protein	Q8IHV2	P. falciparum 3D7	PH domain-containing protein OS=Plasmodium falciparum (isolate 3D7) OX=36329 GN=PF3D7_1141300 PE=4 SV=1	0	92.756	24	19	25	19	1012	120.3	9.11	77.42	19	1
High	Master Protein	Q8IIU8	P. falciparum 3D7	40S ribosomal protein S4 OS=Plasmodium falciparum (isolate 3D7) OX=36329 GN=PF3D7_1105400 PE=1 SV=2	0	91.808	57	17	25	17	261	29.8	10.08	82.34	17	1
High	Master Protein	Q8IDN6	P. falciparum 3D7	Protein transport protein SEC61 subunit alpha OS=Plasmodium falciparum (isolate 3D7) OX=36329 GN=PF3D7_1346100 PE=3 SV=1	0	86.023	23	9	25	9	472	52.2	8.63	89.17	9	1
High	Master Protein	Q8IK74	P. falciparum 3D7	Plasmodium RESA N-terminal domain-containing protein OS=Plasmodium falciparum (isolate 3D7) OX=36329 GN=PF3D7_1476300 PE=4 SV=1	0	84.768	30	18	25	18	572	68.1	6.64	70.52	18	1
High	Master Protein	Q8I5I8	P. falciparum 3D7	Glideosome-associated protein 45 OS=Plasmodium falciparum (isolate 3D7) OX=36329 GN=GAP45 PE=1 SV=1	0	82.951	74	14	25	14	204	23.6	4.53	92.45	14	1
High	Master Protein	Q8IM10	P. falciparum 3D7	40S ribosomal protein S8 OS=Plasmodium falciparum (isolate 3D7) OX=36329 GN=PF3D7_1408600 PE=1 SV=1	0	75.06	55	9	25	9	218	25	9.98	82.2	9	1
High	Master Protein	Q8IFP2	P. falciparum 3D7	40S ribosomal protein S19 OS=Plasmodium falciparum (isolate 3D7) OX=36329 GN=PF3D7_0422400 PE=1 SV=1	0	71.448	59	12	25	12	170	19.7	10.17	85.32	12	1
High	Master Protein	Q8IDB0	P. falciparum 3D7	40S ribosomal protein S15 OS=Plasmodium falciparum (isolate 3D7) OX=36329 GN=PF3D7_1358800 PE=1 SV=1	0	69.24	50	13	25	13	151	17.2	10.37	76.57	13	1
High	Master Protein	O77388	P. falciparum 3D7	Protein YOP1, putative OS=Plasmodium falciparum (isolate 3D7) OX=36329 GN=PF3D7_0316700 PE=3 SV=1	0	63.272	37	13	25	13	221	26	9.58	65.99	13	1
High	Master Protein	Q76NM4	P. falciparum 3D7	Ras-related protein Rab-11A OS=Plasmodium falciparum (isolate 3D7) OX=36329 GN=PF3D7_1320600 PE=1 SV=1	0	63.038	71	14	25	12	216	24.7	8.91	73.38	14	1
High	Master Protein	Q8I1W9	P. falciparum 3D7	Apical sushi protein OS=Plasmodium falciparum (isolate 3D7) OX=36329 GN=PF3D7_0405900 PE=4 SV=1	0	131.36	36	18	24	18	731	85.4	5.83	101.41	18	1
High	Master Protein	Q8IIB6	P. falciparum 3D7	GrpE protein homolog OS=Plasmodium falciparum (isolate 3D7) OX=36329 GN=PF3D7_1124700 PE=3 SV=2	0	121.688	44	13	24	13	301	35	8.9	91.49	13	1
High	Master Protein	Q8IBB9	P. falciparum 3D7	GPI-anchored micronemal antigen OS=Plasmodium falciparum (isolate 3D7) OX=36329 GN=PF3D7_0828800 PE=4 SV=1	0	115.892	41	20	24	20	738	85.2	6.19	86.52	20	1
High	Master Protein	Q08210	P. falciparum 3D7	Dihydroorotate dehydrogenase (quinone), mitochondrial OS=Plasmodium falciparum (isolate 3D7) OX=36329 GN=PFF0160c PE=1 SV=1	0	115.037	36	17	24	17	569	65.5	9.04	90.63	17	1
High	Master Protein	Q8I398	P. falciparum 3D7	Nucleoporin NUP221, putative OS=Plasmodium falciparum (isolate 3D7) OX=36329 GN=PF3D7_0905100 PE=4 SV=1	0	114.706	15	20	24	20	2112	235.4	8.28	89.25	20	1
High	Master Protein	Q8IJW0	P. falciparum 3D7	26S protease regulatory subunit 4, putative OS=Plasmodium falciparum (isolate 3D7) OX=36329 GN=PF3D7_1008400 PE=3 SV=2	0	106.778	49	18	24	14	448	49.8	7.46	83.05	18	1
High	Master Protein	Q8IBE9	P. falciparum 3D7	Plasmodium RESA N-terminal domain-containing protein OS=Plasmodium falciparum (isolate 3D7) OX=36329 GN=PF3D7_0731300 PE=4 SV=1	0	102.014	45	13	24	13	317	37.7	8.76	80.42	13	1
High	Master Protein	Q8I289	P. falciparum 3D7	Heptatricopeptide repeat and RAP domain-containing protein, putative OS=Plasmodium falciparum (isolate 3D7) OX=36329 GN=PF3D7_0105200 PE=4 SV=1	0	101.471	33	15	24	15	568	67.1	8.16	97.79	15	1
High	Master Protein	Q8I255	P. falciparum 3D7	Secreted ookinete protein, putative OS=Plasmodium falciparum (isolate 3D7) OX=36329 GN=PF3D7_0108700 PE=4 SV=2	0	101.292	15	14	24	14	1152	135.5	5.34	79.73	14	1
High	Master Protein	Q8IHZ2	P. falciparum 3D7	CLPTM1 domain-containing protein, putative OS=Plasmodium falciparum (isolate 3D7) OX=36329 GN=PF3D7_1137300 PE=3 SV=1	0	98.732	28	18	24	18	689	81.6	8.97	80.68	18	1
High	Master Protein	Q8I1U7	P. falciparum 3D7	Structural maintenance of chromosomes protein 3 homolog OS=Plasmodium falciparum (isolate 3D7) OX=36329 GN=PFD0685c PE=1 SV=1	0	95.474	24	22	24	22	1193	141.1	6.87	67.05	22	1
High	Master Protein	Q8IBD1	P. falciparum 3D7	Sporozoite and liver stage tryptophan-rich protein, putative OS=Plasmodium falciparum (isolate 3D7) OX=36329 GN=PF3D7_0830500 PE=4 SV=1	0	94.381	27	20	24	20	675	80.4	6.16	76.63	20	1
High	Master Protein	Q8I576	P. falciparum 3D7	Protein TOC75, putative OS=Plasmodium falciparum (isolate 3D7) OX=36329 GN=PF3D7_1234600 PE=4 SV=1	0	92.467	21	18	24	18	1130	134.4	9.31	73.91	18	1
High	Master Protein	Q8I4U7	P. falciparum 3D7	Uncharacterized protein OS=Plasmodium falciparum (isolate 3D7) OX=36329 GN=PF3D7_1248700 PE=4 SV=1	0	92.066	10	19	24	19	1989	231.2	6.32	73.11	19	1
High	Master Protein	Q8IBJ1	P. falciparum 3D7	Ubiquitin carboxyl-terminal hydrolase, putative OS=Plasmodium falciparum (isolate 3D7) OX=36329 GN=PF3D7_0726500 PE=4 SV=1	0	89.639	11	22	24	22	3183	372.9	7.91	80.97	22	1
High	Master Protein	Q8IK07	P. falciparum 3D7	Uncharacterized protein OS=Plasmodium falciparum (isolate 3D7) OX=36329 GN=PF3D7_1002900 PE=4 SV=2	0	46.625	51	6	24	6	127	14.5	6.55	70.94	6	1
High	Master Protein	Q8I2G0	P. falciparum 3D7	Ring-exported protein 2 OS=Plasmodium falciparum (isolate 3D7) OX=36329 GN=PF3D7_0936000 PE=4 SV=2	0	37.299	37	4	24	4	94	10.8	7.87	58.05	4	1
High	Master Protein	Q8I5M3	P. falciparum 3D7	Dynamin-like protein, putative OS=Plasmodium falciparum (isolate 3D7) OX=36329 GN=PF3D7_1218500 PE=4 SV=1	0	102.422	22	18	23	18	1061	122.7	6.57	87.4	18	1
High	Master Protein	Q8I490	P. falciparum 3D7	EMP1-trafficking protein OS=Plasmodium falciparum (isolate 3D7) OX=36329 GN=PF3D7_0501000 PE=4 SV=1	0	99.587	40	11	23	11	260	30.7	9.45	81.49	11	1
High	Master Protein	Q8I6Z5	P. falciparum 3D7	Plasmepsin V OS=Plasmodium falciparum (isolate 3D7) OX=36329 GN=PMV PE=1 SV=1	0	99.124	34	17	23	17	590	68.4	7.59	74.38	17	1
High	Master Protein	Q8II57	P. falciparum 3D7	Structural maintenance of chromosomes protein 1, putative OS=Plasmodium falciparum (isolate 3D7) OX=36329 GN=PF3D7_1130700 PE=4 SV=1	0	96.166	14	19	23	19	1818	214.5	7.46	76.87	19	1
High	Master Protein	Q8IE43	P. falciparum 3D7	Uncharacterized protein OS=Plasmodium falciparum (isolate 3D7) OX=36329 GN=PF3D7_1328300 PE=4 SV=1	0	95.936	33	11	23	11	332	38.8	6.57	75.13	11	1
High	Master Protein	Q8IJ32	P. falciparum 3D7	Dynamin-like protein OS=Plasmodium falciparum (isolate 3D7) OX=36329 GN=PF3D7_1037500 PE=4 SV=1	0	95.203	26	15	23	15	709	81.5	6.43	80.03	15	1
High	Master Protein	Q8I3L4	P. falciparum 3D7	Long-chain-fatty-acid--CoA ligase OS=Plasmodium falciparum (isolate 3D7) OX=36329 GN=PF3D7_0525100 PE=3 SV=1	0	91.977	32	17	23	17	673	76.8	8.21	78.02	17	1
High	Master Protein	Q8IL07	P. falciparum 3D7	Centrin-2 OS=Plasmodium falciparum (isolate 3D7) OX=36329 GN=PF3D7_1446600 PE=4 SV=1	0	91.171	73	13	23	13	168	19.3	4.69	92.87	13	1
High	Master Protein	Q8IJP6	P. falciparum 3D7	Uncharacterized protein OS=Plasmodium falciparum (isolate 3D7) OX=36329 GN=PF3D7_1014900 PE=4 SV=1	0	89.977	11	18	23	18	2279	267.8	7.83	75.74	18	1
High	Master Protein	C6KSW1	P. falciparum 3D7	Basal complex transmembrane protein 1 OS=Plasmodium falciparum (isolate 3D7) OX=36329 GN=PF3D7_0611600 PE=4 SV=1	0	88.029	33	17	23	17	650	76.6	9.25	75.2	17	1
High	Master Protein	Q8I414	P. falciparum 3D7	ERYTHROCYTE MEMBRANE PROTEIN PFEMP3 OS=Plasmodium falciparum (isolate 3D7) OX=36329 GN=PF3D7_0508900 PE=4 SV=1	0	85.888	10	22	23	22	3134	370	5.44	59.38	22	1
High	Master Protein	Q8IE50	P. falciparum 3D7	Myosin F, putative OS=Plasmodium falciparum (isolate 3D7) OX=36329 GN=PF3D7_1329100 PE=3 SV=1	0	84.843	12	20	23	20	2160	250.1	8.63	62.48	20	1
High	Master Protein	Q8IB14	P. falciparum 3D7	High mobility group protein B2 OS=Plasmodium falciparum (isolate 3D7) OX=36329 GN=PF3D7_0817900 PE=1 SV=1	0	67.603	61	11	23	11	99	11.5	9.96	70.04	11	1
High	Master Protein	Q8IM01	P. falciparum 3D7	COPI associated protein OS=Plasmodium falciparum (isolate 3D7) OX=36329 GN=PF3D7_1409400 PE=4 SV=2	0	64.277	21	7	23	7	262	30.5	8.57	79.95	7	1
High	Master Protein	Q8IAX5	P. falciparum 3D7	40S ribosomal protein S16, putative OS=Plasmodium falciparum (isolate 3D7) OX=36329 GN=PF3D7_0813900 PE=1 SV=1	0	60.94	45	10	23	10	144	16.3	10.24	69.43	10	1
High	Master Protein	Q8I3R0	P. falciparum 3D7	40S ribosomal protein S9, putative OS=Plasmodium falciparum (isolate 3D7) OX=36329 GN=PF3D7_0520000 PE=1 SV=1	0	57.815	42	8	23	8	189	22.1	10.45	75.25	8	1
High	Master Protein	Q8I272	P. falciparum 3D7	Centrin-1 OS=Plasmodium falciparum (isolate 3D7) OX=36329 GN=PF3D7_0107000.1 PE=3 SV=1	0	107.351	68	11	22	11	168	19.6	4.89	88.34	11	1
High	Master Protein	Q8IAN7	P. falciparum 3D7	Tubulin gamma chain OS=Plasmodium falciparum (isolate 3D7) OX=36329 GN=PF3D7_0803700 PE=3 SV=1	0	96.466	47	20	22	20	452	51.6	6.47	74.28	20	1
High	Master Protein	Q8IKJ2	P. falciparum 3D7	Uncharacterized protein OS=Plasmodium falciparum (isolate 3D7) OX=36329 GN=PF3D7_1464500 PE=4 SV=2	0	95.872	8	19	22	19	3251	388.6	8.7	77.34	19	1
High	Master Protein	A0A143ZYW1	P. falciparum 3D7	Uncharacterized protein OS=Plasmodium falciparum (isolate 3D7) OX=36329 GN=PF3D7_1128900 PE=4 SV=1	0	94.627	34	18	22	18	622	73.8	8.31	74.28	18	1
High	Master Protein	O97225	P. falciparum 3D7	Spindle pole body protein, putative OS=Plasmodium falciparum (isolate 3D7) OX=36329 GN=PF3D7_0303500 PE=3 SV=3	0	94.411	11	20	22	20	2226	267.8	7.49	74.9	20	1
High	Master Protein	Q8IIU1	P. falciparum 3D7	Uncharacterized protein OS=Plasmodium falciparum (isolate 3D7) OX=36329 GN=PF3D7_1106200 PE=4 SV=2	0	90.921	36	18	22	17	681	82	9.29	73.86	18	1
High	Master Protein	Q8I5D0	P. falciparum 3D7	WD repeat-containing protein, putative OS=Plasmodium falciparum (isolate 3D7) OX=36329 GN=PF3D7_1228800 PE=4 SV=1	0	88.214	9	21	22	21	3209	378.7	8.91	70.38	21	1
High	Master Protein	Q8I3F1	P. falciparum 3D7	Plasmodium RESA N-terminal domain-containing protein OS=Plasmodium falciparum (isolate 3D7) OX=36329 GN=PF3D7_0532300 PE=4 SV=1	0	86.507	26	12	22	12	509	60.2	5.05	84.98	12	1
High	Master Protein	A0A5K1K8Z2	P. falciparum 3D7	Uncharacterized protein OS=Plasmodium falciparum (isolate 3D7) OX=36329 GN=PF3D7_1348600 PE=4 SV=1	0	85.641	44	17	22	17	371	44.3	9.48	63.89	17	1
High	Master Protein	Q8IIH7	P. falciparum 3D7	Acyl-CoA-binding protein, putative OS=Plasmodium falciparum (isolate 3D7) OX=36329 GN=PF3D7_1119000 PE=4 SV=1	0	84.783	56	15	22	15	371	43	8.85	66.76	15	1
High	Master Protein	C0H4L6	P. falciparum 3D7	Erythrocyte membrane-associated antigen OS=Plasmodium falciparum (isolate 3D7) OX=36329 GN=PF3D7_0706500 PE=4 SV=1	0	78.757	13	14	22	14	1706	196.4	8.13	65.19	14	1
High	Master Protein	Q8IAX6	P. falciparum 3D7	60S ribosomal protein L13 OS=Plasmodium falciparum (isolate 3D7) OX=36329 GN=PF3D7_0814000 PE=1 SV=1	0	76.889	48	17	22	17	215	25.4	10.78	62.97	17	1
High	Master Protein	Q8II23	P. falciparum 3D7	Protein disulfide isomerase OS=Plasmodium falciparum (isolate 3D7) OX=36329 GN=PF3D7_1134100 PE=4 SV=1	0	76.073	40	13	22	13	423	49.2	8.85	74.11	13	1
High	Master Protein	Q8ILL3	P. falciparum 3D7	60S ribosomal protein L5, putative OS=Plasmodium falciparum (isolate 3D7) OX=36329 GN=PF3D7_1424100 PE=1 SV=1	0	75.025	55	15	22	15	294	34	9.77	68.11	15	1
High	Master Protein	Q8IET7	P. falciparum 3D7	40S ribosomal protein S7 OS=Plasmodium falciparum (isolate 3D7) OX=36329 GN=PF3D7_1302800 PE=1 SV=1	0	72.432	60	15	22	15	194	22.5	9.8	81.73	15	1
High	Master Protein	Q8IKC7	P. falciparum 3D7	Inorganic anion exchanger, inorganic anion antiporter OS=Plasmodium falciparum (isolate 3D7) OX=36329 GN=PF3D7_1471200 PE=4 SV=1	0	70.725	24	14	22	14	664	75.4	8.41	68.99	14	1
High	Master Protein	P62344	P. falciparum 3D7	Calcium-dependent protein kinase 1 OS=Plasmodium falciparum (isolate 3D7) OX=36329 GN=CDPK1 PE=1 SV=2	0	69.178	31	18	22	18	524	60.8	7.58	54.35	18	1
High	Master Protein	Q8ILB9	P. falciparum 3D7	Dynein-related AAA-type ATPase, putative OS=Plasmodium falciparum (isolate 3D7) OX=36329 GN=PF3D7_1434500 PE=4 SV=2	0	67.392	4	22	22	21	8105	970.4	7.87	56.19	22	1
High	Master Protein	C0H5C2	P. falciparum 3D7	40S ribosomal protein S19 OS=Plasmodium falciparum (isolate 3D7) OX=36329 GN=PF3D7_1317800 PE=1 SV=1	0	67.174	55	8	22	8	145	16.8	10.26	91.31	8	1
High	Master Protein	Q8ILV2	P. falciparum 3D7	60S ribosomal protein L10, putative OS=Plasmodium falciparum (isolate 3D7) OX=36329 GN=PF3D7_1414300 PE=1 SV=1	0	61.756	36	7	22	7	219	25.2	9.95	93.35	7	1
High	Master Protein	Q8I616	P. falciparum 3D7	High mobility group protein B1 OS=Plasmodium falciparum (isolate 3D7) OX=36329 GN=PF3D7_1202900 PE=4 SV=1	0	54.431	51	9	22	9	97	11.3	9.96	57.73	9	1
High	Master Protein	P04264	Homo sapiens	Keratin, type II cytoskeletal 1 OS=Homo sapiens OX=9606 GN=KRT1 PE=1 SV=6	0	82.646	33	19	22	17	644	66	8.12	69.65	19	1
High	Master Protein	C6KTA4	P. falciparum 3D7	Pyruvate kinase OS=Plasmodium falciparum (isolate 3D7) OX=36329 GN=PF3D7_0626800 PE=1 SV=1	0	101.687	49	17	21	17	511	55.6	7.55	84.84	17	1
High	Master Protein	O96275	P. falciparum 3D7	Liver stage antigen 3 OS=Plasmodium falciparum (isolate 3D7) OX=36329 GN=PF3D7_0220000 PE=4 SV=1	0	100.543	15	16	21	16	1558	175.6	4.21	77.29	16	1
High	Master Protein	C0H516	P. falciparum 3D7	Ras-related protein RAB7 OS=Plasmodium falciparum (isolate 3D7) OX=36329 GN=PF3D7_0903200 PE=4 SV=1	0	100.108	65	12	21	12	206	23.8	7.66	83.66	12	1
High	Master Protein	Q8IM73	P. falciparum 3D7	Plasmodium RESA N-terminal domain-containing protein OS=Plasmodium falciparum (isolate 3D7) OX=36329 GN=PF3D7_1401600 PE=4 SV=2	0	94.424	41	16	21	16	478	55.8	6.58	77.29	16	1
High	Master Protein	Q8I445	P. falciparum 3D7	Uncharacterized protein OS=Plasmodium falciparum (isolate 3D7) OX=36329 GN=PF3D7_0505700 PE=4 SV=1	0	89.804	27	17	21	17	924	112.6	6.38	70.63	17	1
High	Master Protein	P27362	P. falciparum 3D7	Phosphoglycerate kinase OS=Plasmodium falciparum (isolate 3D7) OX=36329 GN=PGK PE=1 SV=1	0	89.301	55	16	21	16	416	45.4	7.83	67.98	16	1
High	Master Protein	Q8IL28	P. falciparum 3D7	1-acyl-sn-glycerol-3-phosphate acyltransferase, putative OS=Plasmodium falciparum (isolate 3D7) OX=36329 GN=PF3D7_1444300 PE=4 SV=2	0	88.45	51	10	21	10	292	33.7	9.23	79.28	10	1
High	Master Protein	Q8IKG8	P. falciparum 3D7	Rhoptry protein OS=Plasmodium falciparum (isolate 3D7) OX=36329 GN=PF3D7_1466900 PE=4 SV=2	0	86.834	19	19	21	19	1416	169.2	4.83	71.81	19	1
High	Master Protein	Q8I5A0	P. falciparum 3D7	Dihydrolipoyl dehydrogenase OS=Plasmodium falciparum (isolate 3D7) OX=36329 GN=PF3D7_1232200 PE=3 SV=2	0	82.615	53	16	21	16	512	57.2	8.29	68.77	16	1
High	Master Protein	Q8IIR9	P. falciparum 3D7	Casein kinase 2, alpha subunit OS=Plasmodium falciparum (isolate 3D7) OX=36329 GN=PF3D7_1108400 PE=1 SV=1	0	81.502	46	13	21	13	335	39.9	8.79	64.22	13	1
High	Master Protein	Q8IKQ7	P. falciparum 3D7	MA3 domain-containing protein, putative OS=Plasmodium falciparum (isolate 3D7) OX=36329 GN=PF3D7_1457300 PE=3 SV=1	0	79.988	36	17	21	17	639	75.9	5	72.07	17	1
High	Master Protein	C0H5B3	P. falciparum 3D7	AP-3 complex subunit delta OS=Plasmodium falciparum (isolate 3D7) OX=36329 GN=PF3D7_1313800 PE=4 SV=1	0	79.128	8	20	21	20	3411	408.6	8.82	67.74	20	1
High	Master Protein	Q8IDF9	P. falciparum 3D7	Phosphoinositide phosphatase SAC1 OS=Plasmodium falciparum (isolate 3D7) OX=36329 GN=PF3D7_1354200 PE=4 SV=1	0	78.739	25	16	21	16	803	95	8.79	66.43	16	1
High	Master Protein	Q8IEJ5	P. falciparum 3D7	Uncharacterized protein OS=Plasmodium falciparum (isolate 3D7) OX=36329 GN=PF3D7_1312700 PE=4 SV=1	0	78.44	34	18	21	18	562	66.9	6.74	63	18	1
High	Master Protein	Q8IIA2	P. falciparum 3D7	40S ribosomal protein S18, putative OS=Plasmodium falciparum (isolate 3D7) OX=36329 GN=PF3D7_1126200 PE=1 SV=1	0	74.178	45	8	21	8	156	17.9	10.46	86.77	8	1
High	Master Protein	Q8I5E9	P. falciparum 3D7	Parasitophorous vacuolar protein 2 OS=Plasmodium falciparum (isolate 3D7) OX=36329 GN=PF3D7_1226900 PE=4 SV=1	0	71.221	25	9	21	9	495	57.3	9.13	65.25	9	1
High	Master Protein	O77390	P. falciparum 3D7	Kinetochore protein NUF2, putative OS=Plasmodium falciparum (isolate 3D7) OX=36329 GN=PF3D7_0316500 PE=3 SV=2	0	68.543	36	16	21	16	461	54.6	7.27	68.78	16	1
High	Master Protein	Q8IKZ7	P. falciparum 3D7	Calponin homology domain-containing protein, putative OS=Plasmodium falciparum (isolate 3D7) OX=36329 GN=PF3D7_1447800 PE=4 SV=1	0	66.06	11	16	21	15	1986	237.9	6.76	55.6	16	1
High	Master Protein	P86148	P. falciparum 3D7	Reticulocyte-binding protein homolog 1 OS=Plasmodium falciparum (isolate 3D7) OX=36329 GN=RH1 PE=1 SV=2	0	64.415	9	18	21	18	2971	357.4	8.03	61.25	18	1
High	Master Protein	Q8ILL2	P. falciparum 3D7	60S ribosomal protein L7a OS=Plasmodium falciparum (isolate 3D7) OX=36329 GN=PF3D7_1424400 PE=1 SV=2	0	61.799	39	16	21	16	283	32.7	10.15	59.77	16	1
High	Master Protein	Q9U0I0	P. falciparum 3D7	Asparagine-rich protein OS=Plasmodium falciparum (isolate 3D7) OX=36329 GN=PF3D7_0410800 PE=4 SV=1	0	60.91	16	15	21	15	1298	150.2	6.61	62.16	15	1
High	Master Protein	C0H4C4	P. falciparum 3D7	Uncharacterized protein OS=Plasmodium falciparum (isolate 3D7) OX=36329 GN=PF3D7_0504800 PE=4 SV=1	0	60.783	4	20	21	20	5639	671.6	7.47	42.7	20	1
High	Master Protein	C0H5L9	P. falciparum 3D7	Membrane associated histidine-rich protein 1 OS=Plasmodium falciparum (isolate 3D7) OX=36329 GN=PF3D7_1370300 PE=4 SV=1	0	45.426	19	5	21	5	249	28.9	6.42	75.05	5	1
High	Master Protein	C6KSL9	P. falciparum 3D7	Uncharacterized protein OS=Plasmodium falciparum (isolate 3D7) OX=36329 GN=PF3D7_0601900 PE=4 SV=1	0	25.179	30	3	21	3	128	14.7	8.97	74.28	3	1
High	Master Protein	P28289	Homo sapiens	Tropomodulin-1 OS=Homo sapiens OX=9606 GN=TMOD1 PE=1 SV=1	0	108.818	59	15	21	15	359	40.5	5.1	84.62	15	1
High	Master Protein	P04406	Homo sapiens	Glyceraldehyde-3-phosphate dehydrogenase OS=Homo sapiens OX=9606 GN=GAPDH PE=1 SV=3	0	91.156	46	9	21	8	335	36	8.46	86.96	9	1
High	Master Protein	Q8IEE9	P. falciparum 3D7	choline-phosphate cytidylyltransferase OS=Plasmodium falciparum (isolate 3D7) OX=36329 GN=PF3D7_1316600 PE=1 SV=1	0	97.253	30	15	20	15	896	104.7	6.62	74.24	15	1
High	Master Protein	Q8IM28	P. falciparum 3D7	ATP-dependent Clp protease regulatory subunit ClpC OS=Plasmodium falciparum (isolate 3D7) OX=36329 GN=PF3D7_1406600 PE=4 SV=1	0	96.355	21	18	20	18	1341	155.9	7.74	71.77	18	1
High	Master Protein	O77313	P. falciparum 3D7	Vesicle-fusing ATPase OS=Plasmodium falciparum (isolate 3D7) OX=36329 GN=PF3D7_0303000 PE=3 SV=1	0	89.494	29	15	20	14	783	89.1	6.71	75.37	15	1
High	Master Protein	Q8I3T1	P. falciparum 3D7	Eukaryotic translation initiation factor 3 subunit B OS=Plasmodium falciparum (isolate 3D7) OX=36329 GN=PF3D7_0517700 PE=3 SV=1	0	87.636	28	16	20	16	716	84	8.1	64.88	16	1
High	Master Protein	Q8IAU1	P. falciparum 3D7	ATP-dependent RNA helicase DBP1, putative OS=Plasmodium falciparum (isolate 3D7) OX=36329 GN=PF3D7_0810600 PE=4 SV=1	0	83.41	23	17	20	17	941	108.6	9.04	62.05	17	1
High	Master Protein	C0H4K6	P. falciparum 3D7	E3 ubiquitin-protein ligase OS=Plasmodium falciparum (isolate 3D7) OX=36329 GN=PF3D7_0704600 PE=4 SV=1	0	79.686	6	20	20	20	3893	460.1	6.58	59.05	20	1
High	Master Protein	A0A143ZYA8	P. falciparum 3D7	C2 domain-containing protein OS=Plasmodium falciparum (isolate 3D7) OX=36329 GN=PF3D7_1110100 PE=4 SV=1	0	78.621	19	12	20	12	850	101.1	5.26	61.42	12	1
High	Master Protein	O96252	P. falciparum 3D7	ATP synthase subunit alpha OS=Plasmodium falciparum (isolate 3D7) OX=36329 GN=PF3D7_0217100 PE=3 SV=1	0	77.044	38	19	20	19	551	61.7	8.5	58.6	19	1
High	Master Protein	C0H524	P. falciparum 3D7	Plasma membrane protein 1, putative OS=Plasmodium falciparum (isolate 3D7) OX=36329 GN=PF3D7_0908000 PE=3 SV=1	0	76.794	36	12	20	12	416	49.3	8.75	69.07	12	1
High	Master Protein	Q8IBZ8	P. falciparum 3D7	Cg1 protein OS=Plasmodium falciparum (isolate 3D7) OX=36329 GN=PF3D7_0709100 PE=4 SV=1	0	74.042	18	17	20	17	1248	146.5	8.98	57.24	17	1
High	Master Protein	Q8I5R4	P. falciparum 3D7	GPI ethanolamine phosphate transferase 3, putative OS=Plasmodium falciparum (isolate 3D7) OX=36329 GN=PF3D7_1214100 PE=4 SV=2	0	73.475	12	14	20	14	1373	164.5	8.4	64.97	14	1
High	Master Protein	Q8IAK9	P. falciparum 3D7	Plasmodium RESA N-terminal domain-containing protein OS=Plasmodium falciparum (isolate 3D7) OX=36329 GN=PF3D7_0801000 PE=4 SV=1	0	71.261	26	16	20	16	1219	147	6.05	56.23	16	1
High	Master Protein	Q8I608	P. falciparum 3D7	Nucleosome assembly protein OS=Plasmodium falciparum (isolate 3D7) OX=36329 GN=PF3D7_1203700 PE=1 SV=2	0	69.199	39	15	20	15	347	40.5	4.86	69.72	15	1
High	Master Protein	Q8IE82	P. falciparum 3D7	60S ribosomal protein L23 OS=Plasmodium falciparum (isolate 3D7) OX=36329 GN=PF3D7_1323400 PE=1 SV=1	0	68.182	36	10	20	10	190	22.1	10.26	77.2	10	1
High	Master Protein	A0A5K1K967	P. falciparum 3D7	Elongation factor 1-gamma, putative OS=Plasmodium falciparum (isolate 3D7) OX=36329 GN=PF3D7_1338300 PE=4 SV=1	0	67.967	33	14	20	14	411	47.7	7.39	52.59	14	1
High	Master Protein	Q8IKC5	P. falciparum 3D7	Diacylglycerol kinase OS=Plasmodium falciparum (isolate 3D7) OX=36329 GN=PF3D7_1471400 PE=3 SV=2	0	65.677	41	13	20	13	499	57.6	8.79	54.23	13	1
High	Master Protein	Q8I4W4	P. falciparum 3D7	Signal recognition particle receptor subunit beta OS=Plasmodium falciparum (isolate 3D7) OX=36329 GN=PF3D7_1246800 PE=3 SV=1	0	64.701	46	12	20	12	261	30.6	8.85	67.28	12	1
High	Master Protein	A0A143ZWD4	P. falciparum 3D7	Pfmc-2TM Maurer's cleft two transmembrane protein OS=Plasmodium falciparum (isolate 3D7) OX=36329 GN=PF3D7_0700800 PE=4 SV=1	0	64.118	25	8	20	5	231	27.4	9.35	107.51	8	1
High	Master Protein	Q8II36	P. falciparum 3D7	Aquaglyceroporin OS=Plasmodium falciparum (isolate 3D7) OX=36329 GN=PF3D7_1132800 PE=3 SV=1	0	30.352	14	4	20	4	258	28.3	7.36	50.83	4	1
High	Master Protein	P23634	Homo sapiens	Plasma membrane calcium-transporting ATPase 4 OS=Homo sapiens OX=9606 GN=ATP2B4 PE=1 SV=2	0	102.594	17	17	20	17	1241	137.8	6.6	72.04	17	1
High	Master Protein	C0H5A5	P. falciparum 3D7	Abscisic acid G-protein coupled receptor-like domain-containing protein OS=Plasmodium falciparum (isolate 3D7) OX=36329 GN=PF3D7_1308000 PE=4 SV=1	0	107.082	26	16	19	16	830	99.9	5.87	78.94	16	1
High	Master Protein	Q8IAW0	P. falciparum 3D7	Importin subunit alpha OS=Plasmodium falciparum (isolate 3D7) OX=36329 GN=PF3D7_0812400 PE=3 SV=1	0	92.624	44	14	19	14	545	61.1	5.3	76.07	14	1
High	Master Protein	A0A5K1K8U2	P. falciparum 3D7	Uncharacterized protein OS=Plasmodium falciparum (isolate 3D7) OX=36329 GN=PF3D7_1332200 PE=4 SV=1	0	89.191	19	14	19	14	1001	113.5	9.19	72.83	14	1
High	Master Protein	Q8I3I6	P. falciparum 3D7	AP complex subunit beta OS=Plasmodium falciparum (isolate 3D7) OX=36329 GN=PF3D7_0528100 PE=3 SV=2	0	86.944	21	17	19	17	929	106.1	6.04	63.82	17	1
High	Master Protein	Q8IBT7	P. falciparum 3D7	CCAAT-box DNA binding protein subunit B OS=Plasmodium falciparum (isolate 3D7) OX=36329 GN=PF3D7_0716300 PE=4 SV=1	0	85.313	45	16	19	16	522	60.6	4.54	67.09	16	1
High	Master Protein	Q8I433	P. falciparum 3D7	Rhomboid-like protease OS=Plasmodium falciparum (isolate 3D7) OX=36329 GN=PF3D7_0506900 PE=3 SV=1	0	84.581	17	12	19	12	759	86.6	9.07	58.61	12	1
High	Master Protein	Q8II60	P. falciparum 3D7	26S protease regulatory subunit 6A, putative OS=Plasmodium falciparum (isolate 3D7) OX=36329 GN=PF3D7_1130400 PE=3 SV=1	0	84.176	55	17	19	16	439	49.5	5.19	69.35	17	1
High	Master Protein	Q8IDG7	P. falciparum 3D7	Uncharacterized protein PF13_0277 OS=Plasmodium falciparum (isolate 3D7) OX=36329 GN=PF13_0277 PE=3 SV=1	0	83.2	11	17	19	17	2068	248.1	8.35	65.79	17	1
High	Master Protein	C6KT11	P. falciparum 3D7	Mitochondrial import receptor subunit TOM40, putative OS=Plasmodium falciparum (isolate 3D7) OX=36329 GN=PF3D7_0617000 PE=3 SV=1	0	82.684	39	12	19	12	377	43.6	8.06	75.7	12	1
High	Master Protein	Q8I274	P. falciparum 3D7	Ras-related protein Rab-5C OS=Plasmodium falciparum (isolate 3D7) OX=36329 GN=PF3D7_0106800 PE=4 SV=2	0	81.963	50	11	19	10	214	24.3	7.33	70.67	11	1
High	Master Protein	Q8III3	P. falciparum 3D7	Nucleolar protein 56, putative OS=Plasmodium falciparum (isolate 3D7) OX=36329 GN=PF3D7_1118500 PE=3 SV=1	0	77.918	36	14	19	14	594	69.3	5.91	63.81	14	1
High	Master Protein	Q8I1Y0	P. falciparum 3D7	Merozoite surface protein P41 OS=Plasmodium falciparum (isolate 3D7) OX=36329 GN=PF41 PE=1 SV=1	0	74.304	41	13	19	13	378	43.1	8.32	58.5	13	1
High	Master Protein	Q8I5A9	P. falciparum 3D7	Ras-related protein Rab-2 OS=Plasmodium falciparum (isolate 3D7) OX=36329 GN=PF3D7_1231100 PE=4 SV=1	0	73.64	61	11	19	11	213	24.4	6.79	70.41	11	1
High	Master Protein	Q8IAZ2	P. falciparum 3D7	Plasmodium RESA N-terminal domain-containing protein OS=Plasmodium falciparum (isolate 3D7) OX=36329 GN=PF3D7_0815500 PE=4 SV=1	0	72.99	41	14	19	14	491	58.1	6.39	61.71	14	1
High	Master Protein	Q8IBL5	P. falciparum 3D7	NE-rich protein OS=Plasmodium falciparum (isolate 3D7) OX=36329 GN=PF3D7_0723800 PE=4 SV=1	0	71.978	11	19	19	19	2190	260.6	5.71	54.47	19	1
High	Master Protein	Q8IB78	P. falciparum 3D7	Nucleoside transporter 2 OS=Plasmodium falciparum (isolate 3D7) OX=36329 GN=PF3D7_0824400 PE=4 SV=1	0	71.182	24	16	19	16	585	67.6	8.76	56.14	16	1
High	Master Protein	C0H4Q1	P. falciparum 3D7	Allantoicase domain-containing protein OS=Plasmodium falciparum (isolate 3D7) OX=36329 GN=PF3D7_0729100 PE=3 SV=1	0	67.917	8	15	19	15	2580	304.3	5.26	56.42	15	1
High	Master Protein	Q8I299	P. falciparum 3D7	Uncharacterized protein OS=Plasmodium falciparum (isolate 3D7) OX=36329 GN=PF3D7_0104100 PE=4 SV=1	0	67.306	29	18	19	18	791	92.7	8.35	57.2	18	1
High	Master Protein	C6KSX0	P. falciparum 3D7	Merozoite surface protein P12 OS=Plasmodium falciparum (isolate 3D7) OX=36329 GN=PF12 PE=1 SV=1	0	66.938	40	11	19	11	347	39.4	8.37	52.93	11	1
High	Master Protein	O96174	P. falciparum 3D7	ER membrane protein complex subunit 10 OS=Plasmodium falciparum (isolate 3D7) OX=36329 GN=PF3D7_0208800 PE=4 SV=1	0	66.008	46	8	19	8	235	28.1	8.68	67.53	8	1
High	Master Protein	Q8I2N0	P. falciparum 3D7	Phosphatidylserine decarboxylase proenzyme OS=Plasmodium falciparum (isolate 3D7) OX=36329 GN=PF3D7_0927900 PE=3 SV=1	0	63.915	55	15	19	15	353	41.5	9.38	56.85	15	1
High	Master Protein	Q8IHY1	P. falciparum 3D7	Guanylate cyclase alpha OS=Plasmodium falciparum (isolate 3D7) OX=36329 GN=GCalpha PE=1 SV=1	0	63.271	6	18	19	18	4226	495.7	8.91	57.09	18	1
High	Master Protein	Q8ILZ5	P. falciparum 3D7	ER membrane protein complex subunit 2 OS=Plasmodium falciparum (isolate 3D7) OX=36329 GN=PF3D7_1410000 PE=3 SV=1	0	62.599	39	12	19	12	292	34.9	8.62	63.87	12	1
High	Master Protein	Q8IJS1	P. falciparum 3D7	Hypoxanthine phosphoribosyltransferase OS=Plasmodium falciparum (isolate 3D7) OX=36329 GN=PF3D7_1012400 PE=3 SV=1	0	56.859	49	10	19	10	231	26.3	7.71	59.97	10	1
High	Master Protein	P13645	Homo sapiens	Keratin, type I cytoskeletal 10 OS=Homo sapiens OX=9606 GN=KRT10 PE=1 SV=6	0	104.848	28	13	19	12	584	58.8	5.21	79.81	13	1
High	Master Protein	P23276	Homo sapiens	Kell blood group glycoprotein OS=Homo sapiens OX=9606 GN=KEL PE=1 SV=2	0	75.435	29	16	19	16	732	82.8	7.9	72.21	16	1
High	Master Protein	Q8I3B3	P. falciparum 3D7	Nucleoporin NUP138, putative OS=Plasmodium falciparum (isolate 3D7) OX=36329 GN=PF3D7_0903500 PE=4 SV=1	0	94.521	14	14	18	14	1384	155.1	5.96	77.62	14	1
High	Master Protein	Q8I333	P. falciparum 3D7	Falstatin OS=Plasmodium falciparum (isolate 3D7) OX=36329 GN=PF3D7_0911900 PE=4 SV=1	0	84.06	58	14	18	14	413	46.9	6.68	74.05	14	1
High	Master Protein	Q8I461	P. falciparum 3D7	Cation transporting P-ATPase OS=Plasmodium falciparum (isolate 3D7) OX=36329 GN=PF3D7_0504000 PE=3 SV=1	0	79.29	10	17	18	17	2393	282.9	7.23	60.45	17	1
High	Master Protein	Q8I512	P. falciparum 3D7	Replication factor C subunit 4, putative OS=Plasmodium falciparum (isolate 3D7) OX=36329 GN=PF3D7_1241700 PE=4 SV=1	0	78.74	55	15	18	15	336	37.6	7.28	63.83	15	1
High	Master Protein	Q8IIR6	P. falciparum 3D7	DnaJ homolog subfamily C member 16 OS=Plasmodium falciparum (isolate 3D7) OX=36329 GN=PF3D7_1108700 PE=4 SV=1	0	78.535	32	14	18	14	540	62.3	9.04	66.29	14	1
High	Master Protein	C6KTB8	P. falciparum 3D7	Eukaryotic translation initiation factor 2-alpha kinase PK4 OS=Plasmodium falciparum (isolate 3D7) OX=36329 GN=PK4 PE=1 SV=1	0	77.095	7	17	18	17	3072	364.1	8.95	60.56	17	1
High	Master Protein	Q8I570	P. falciparum 3D7	H(+)-exporting diphosphatase OS=Plasmodium falciparum (isolate 3D7) OX=36329 GN=PF3D7_1235200 PE=3 SV=2	0	75.653	21	16	18	15	1057	117	7.33	59.37	16	1
High	Master Protein	Q8IJF4	P. falciparum 3D7	EF-hand calcium-binding domain-containing protein, putative OS=Plasmodium falciparum (isolate 3D7) OX=36329 GN=PF3D7_1025000 PE=4 SV=2	0	74.577	16	16	18	16	980	116.3	6.42	60.58	16	1
High	Master Protein	A0A5K1K8N5	P. falciparum 3D7	Pfmc-2TM Maurer's cleft two transmembrane protein OS=Plasmodium falciparum (isolate 3D7) OX=36329 GN=PF3D7_0701600 PE=4 SV=1	0	72.986	32	11	18	3	235	27.5	9.57	70.76	11	1
High	Master Protein	Q8ILV6	P. falciparum 3D7	DnaJ protein, putative OS=Plasmodium falciparum (isolate 3D7) OX=36329 GN=PF3D7_1413900 PE=4 SV=1	0	72.298	35	13	18	13	381	45.2	5.82	66.52	13	1
High	Master Protein	Q8I2I8	P. falciparum 3D7	Importin alpha re-exporter, putative OS=Plasmodium falciparum (isolate 3D7) OX=36329 GN=PF3D7_0932800 PE=4 SV=1	0	72.163	15	15	18	15	1342	159	6.95	60.05	15	1
High	Master Protein	Q8ILQ3	P. falciparum 3D7	eIF3h C-terminal domain-containing protein OS=Plasmodium falciparum (isolate 3D7) OX=36329 GN=PF3D7_1419700 PE=4 SV=1	0	69.717	31	14	18	14	509	59.7	4.98	63.13	14	1
High	Master Protein	Q8IHZ9	P. falciparum 3D7	Casein kinase I OS=Plasmodium falciparum (isolate 3D7) OX=36329 GN=CK1 PE=1 SV=2	0	67.389	40	12	18	11	324	37.8	9.25	56.63	12	1
High	Master Protein	O96236	P. falciparum 3D7	DNA-directed RNA polymerase subunit beta OS=Plasmodium falciparum (isolate 3D7) OX=36329 GN=PF3D7_0215700 PE=3 SV=3	0	67.292	18	18	18	18	1340	151.6	7.52	55.61	18	1
High	Master Protein	Q8IEU2	P. falciparum 3D7	Gamete antigen 27/25 OS=Plasmodium falciparum (isolate 3D7) OX=36329 GN=PF3D7_1302100 PE=1 SV=1	0	64.164	61	12	18	12	217	26	6.89	59.02	12	1
High	Master Protein	Q8I0W9	P. falciparum 3D7	Stearoyl-CoA desaturase OS=Plasmodium falciparum (isolate 3D7) OX=36329 GN=PF3D7_0511200 PE=3 SV=1	0	64.146	13	15	18	15	949	114	9.17	54.65	15	1
High	Master Protein	Q7KQK0	P. falciparum 3D7	cAMP-dependent protein kinase regulatory subunit OS=Plasmodium falciparum (isolate 3D7) OX=36329 GN=PF3D7_1223100 PE=1 SV=1	0	63.912	28	11	18	11	441	50.8	7.4	53.96	11	1
High	Master Protein	Q03400	P. falciparum 3D7	S-antigen protein OS=Plasmodium falciparum (isolate 3D7) OX=36329 GN=PF10_0343 PE=2 SV=2	0	61.62	59	9	18	9	585	62.9	4.4	71.89	9	1
High	Master Protein	Q8II64	P. falciparum 3D7	Major facilitator superfamily-related transporter, putative OS=Plasmodium falciparum (isolate 3D7) OX=36329 GN=PF3D7_1129900 PE=4 SV=1	0	60.954	20	15	18	15	609	70.1	7.99	53.16	15	1
High	Master Protein	Q8IDY0	P. falciparum 3D7	MSP7-like protein OS=Plasmodium falciparum (isolate 3D7) OX=36329 GN=PF3D7_1334800 PE=4 SV=1	0	60.514	60	13	18	13	281	32.8	6.42	59.05	13	1
High	Master Protein	Q8IE85	P. falciparum 3D7	60S ribosomal protein L6, putative OS=Plasmodium falciparum (isolate 3D7) OX=36329 GN=PF3D7_1323100 PE=1 SV=1	0	47.387	60	8	18	8	190	21.6	9.86	63.45	8	1
High	Master Protein	Q8IIJ4	P. falciparum 3D7	Uncharacterized protein OS=Plasmodium falciparum (isolate 3D7) OX=36329 GN=PF3D7_1117300 PE=4 SV=1	0	42.849	35	6	18	6	128	15.3	9.73	42.44	6	1
High	Master Protein	Q16778	Homo sapiens	Histone H2B type 2-E OS=Homo sapiens OX=9606 GN=H2BC21 PE=1 SV=3	0	11.963	22	3	18	1	126	13.9	10.32	50	3	1
High	Master Protein	Q8I3N7	P. falciparum 3D7	Inner membrane complex protein OS=Plasmodium falciparum (isolate 3D7) OX=36329 GN=PF3D7_0522600 PE=4 SV=1	0	95.427	30	12	17	12	483	55.5	7.91	74.48	12	1
High	Master Protein	Q8IL59	P. falciparum 3D7	KS1 protein OS=Plasmodium falciparum (isolate 3D7) OX=36329 GN=PF3D7_1441100 PE=4 SV=1	0	90.835	22	8	17	8	227	26.3	3.59	76.12	8	1
High	Master Protein	Q76NM6	P. falciparum 3D7	V-type proton ATPase catalytic subunit A OS=Plasmodium falciparum (isolate 3D7) OX=36329 GN=vapA PE=1 SV=1	0	89.326	31	14	17	13	611	68.5	5.69	72.37	14	1
High	Master Protein	Q8II53	P. falciparum 3D7	Serpentine receptor, putative OS=Plasmodium falciparum (isolate 3D7) OX=36329 GN=PF3D7_1131100 PE=3 SV=1	0	85.825	17	12	17	12	773	94.4	7.94	58.2	12	1
High	Master Protein	Q8IB11	P. falciparum 3D7	Uncharacterized protein OS=Plasmodium falciparum (isolate 3D7) OX=36329 GN=PF3D7_0817600 PE=4 SV=1	0	85.194	23	16	17	16	962	112.1	9.11	65.85	16	1
High	Master Protein	Q8ILR7	P. falciparum 3D7	DNA replication licensing factor MCM2 OS=Plasmodium falciparum (isolate 3D7) OX=36329 GN=PF3D7_1417800 PE=3 SV=1	0	84.832	23	16	17	16	971	111.4	5.72	61.76	16	1
High	Master Protein	Q8I6U8	P. falciparum 3D7	Glycophorin-binding protein 130 OS=Plasmodium falciparum (isolate 3D7) OX=36329 GN=GBP130 PE=3 SV=1	0	84.632	60	12	17	12	824	95.8	5.14	60.17	12	1
High	Master Protein	O00806	P. falciparum 3D7	Large ribosomal subunit protein P2 OS=Plasmodium falciparum (isolate 3D7) OX=36329 GN=MAL3P3.19 PE=3 SV=1	0	83.418	87	9	17	9	112	11.9	4.55	70.37	9	1
High	Master Protein	Q8IFP5	P. falciparum 3D7	Transmembrane emp24 domain-containing protein, putative OS=Plasmodium falciparum (isolate 3D7) OX=36329 GN=PF3D7_0422100 PE=3 SV=1	0	81.506	47	11	17	11	385	44.9	6.23	67.57	11	1
High	Master Protein	Q8II13	P. falciparum 3D7	Protein phosphatase PPM8, putative OS=Plasmodium falciparum (isolate 3D7) OX=36329 GN=PF3D7_1135100 PE=4 SV=1	0	80.971	33	15	17	15	689	79.9	7.12	71.73	15	1
High	Master Protein	Q8I2H1	P. falciparum 3D7	UBX domain-containing protein, putative OS=Plasmodium falciparum (isolate 3D7) OX=36329 GN=PF3D7_0934700 PE=4 SV=1	0	79.976	27	12	17	12	531	62.5	7.03	62.79	12	1
High	Master Protein	Q8IEN6	P. falciparum 3D7	Tripartite motif protein, putative OS=Plasmodium falciparum (isolate 3D7) OX=36329 GN=PF3D7_1307900 PE=4 SV=1	0	78.532	24	15	17	15	886	105.3	6.46	60.06	15	1
High	Master Protein	O97229	P. falciparum 3D7	Inner membrane complex protein 1e, putative OS=Plasmodium falciparum (isolate 3D7) OX=36329 GN=PF3D7_0304100 PE=4 SV=1	0	77.63	33	15	17	14	525	61.7	7.11	59.47	15	1
High	Master Protein	Q8IL89	P. falciparum 3D7	Succinyl-CoA ligase, putative OS=Plasmodium falciparum (isolate 3D7) OX=36329 GN=PF3D7_1437700 PE=4 SV=1	0	76.835	21	14	17	14	973	111.2	8.03	58.65	14	1
High	Master Protein	Q8I5S7	P. falciparum 3D7	Glycerol-3-phosphate 1-O-acyltransferase OS=Plasmodium falciparum (isolate 3D7) OX=36329 GN=PF3D7_1212500 PE=4 SV=1	0	76.764	22	11	17	11	583	66.9	8.59	58.66	11	1
High	Master Protein	Q8I1P1	P. falciparum 3D7	Apical merozoite protein OS=Plasmodium falciparum (isolate 3D7) OX=36329 GN=PF3D7_0419700 PE=4 SV=1	0	73.862	51	14	17	14	325	38.8	6.52	69.64	14	1
High	Master Protein	Q8IIY8	P. falciparum 3D7	Pfmc-2TM Maurer's cleft two transmembrane protein OS=Plasmodium falciparum (isolate 3D7) OX=36329 GN=PF3D7_1100800 PE=4 SV=2	0	73.542	32	8	17	3	231	27.2	9.29	83.76	8	1
High	Master Protein	Q8IL08	P. falciparum 3D7	Nucleoporin NUP313, putative OS=Plasmodium falciparum (isolate 3D7) OX=36329 GN=PF3D7_1446500 PE=4 SV=1	0	73.189	6	14	17	14	3001	346.7	8.79	58.07	14	1
High	Master Protein	Q8IIX5	P. falciparum 3D7	Plasmodium RESA N-terminal domain-containing protein OS=Plasmodium falciparum (isolate 3D7) OX=36329 GN=PF3D7_1102500 PE=4 SV=1	0	71.728	31	14	17	14	624	73.8	6.02	51.29	14	1
High	Master Protein	Q8IET3	P. falciparum 3D7	SNARE protein, putative OS=Plasmodium falciparum (isolate 3D7) OX=36329 GN=PF3D7_1303200.1 PE=3 SV=1	0	71.491	69	11	17	11	208	24.9	6.21	57.56	11	1
High	Master Protein	Q8I467	P. falciparum 3D7	Cofilin/actin-depolymerizing factor homolog 1 OS=Plasmodium falciparum (isolate 3D7) OX=36329 GN=PFE0165w PE=1 SV=1	0	70.869	54	5	17	5	122	13.7	7.78	88.02	5	1
High	Master Protein	C6KTB4	P. falciparum 3D7	Acetyl-CoA synthetase, putative OS=Plasmodium falciparum (isolate 3D7) OX=36329 GN=PF3D7_0627800 PE=3 SV=1	0	70.218	20	13	17	13	997	113.8	7.8	53.48	13	1
High	Master Protein	A0A143ZZU2	P. falciparum 3D7	Transmembrane 9 superfamily member OS=Plasmodium falciparum (isolate 3D7) OX=36329 GN=PF3D7_1021400 PE=3 SV=1	0	68.833	23	11	17	11	619	72.5	8.95	60.11	11	1
High	Master Protein	C0H5I7	P. falciparum 3D7	T-complex protein 1 subunit delta OS=Plasmodium falciparum (isolate 3D7) OX=36329 GN=PF3D7_1357800 PE=3 SV=1	0	67.516	40	16	17	15	529	57.9	6.86	52.54	16	1
High	Master Protein	A0A143ZVA4	P. falciparum 3D7	Uncharacterized protein OS=Plasmodium falciparum (isolate 3D7) OX=36329 GN=PF3D7_0529400.2 PE=4 SV=1	0	65.683	11	15	17	15	1502	176.3	7.09	50.2	15	1
High	Master Protein	C0H4U4	P. falciparum 3D7	Nucleoplasmin-like domain-containing protein OS=Plasmodium falciparum (isolate 3D7) OX=36329 GN=PF3D7_0813300 PE=4 SV=1	0	64.093	27	11	17	11	315	36.2	4.26	50.5	11	1
High	Master Protein	Q8IKZ8	P. falciparum 3D7	Phospholipid/glycerol acyltransferase domain-containing protein OS=Plasmodium falciparum (isolate 3D7) OX=36329 GN=PF3D7_1447700 PE=4 SV=1	0	61.092	39	12	17	12	342	40.7	9.47	51.42	12	1
High	Master Protein	Q8ID33	P. falciparum 3D7	NADH-cytochrome b5 reductase, putative OS=Plasmodium falciparum (isolate 3D7) OX=36329 GN=PF3D7_1367500 PE=4 SV=1	0	59.322	37	13	17	13	362	42.6	9.2	48.67	13	1
High	Master Protein	Q8IIK8	P. falciparum 3D7	Peptidyl-prolyl cis-trans isomerase OS=Plasmodium falciparum (isolate 3D7) OX=36329 GN=PF3D7_1115600 PE=3 SV=1	0	58.529	57	10	17	10	195	21.7	7.61	53.7	10	1
High	Master Protein	O96163	P. falciparum 3D7	Serine repeat antigen 7 OS=Plasmodium falciparum (isolate 3D7) OX=36329 GN=PF3D7_0207400 PE=3 SV=1	0	58.324	25	16	17	15	946	109.6	5.81	50.39	16	1
High	Master Protein	Q8IDM6	P. falciparum 3D7	Nucleoside transporter 1 OS=Plasmodium falciparum (isolate 3D7) OX=36329 GN=PF3D7_1347200 PE=1 SV=1	0	58.23	13	8	17	8	422	47.6	8.09	47.7	8	1
High	Master Protein	Q8IL80	P. falciparum 3D7	Thioredoxin peroxidase 1 OS=Plasmodium falciparum (isolate 3D7) OX=36329 GN=PF3D7_1438900 PE=3 SV=1	0	57.797	50	10	17	10	195	21.8	7.17	59.38	10	1
High	Master Protein	Q8ILG8	P. falciparum 3D7	Endoplasmic reticulum transmembrane protein OS=Plasmodium falciparum (isolate 3D7) OX=36329 GN=PF3D7_1429600 PE=4 SV=1	0	51.956	40	9	17	9	219	26.1	7.77	54	9	1
High	Master Protein	Q8IIH1	P. falciparum 3D7	ATP-dependent zinc metalloprotease FTSH, putative OS=Plasmodium falciparum (isolate 3D7) OX=36329 GN=PF3D7_1119600 PE=3 SV=1	0	51.393	17	14	17	14	1052	120.6	9.31	48.5	14	1
High	Master Protein	Q8II05	P. falciparum 3D7	3-oxo-5-alpha-steroid 4-dehydrogenase, putative OS=Plasmodium falciparum (isolate 3D7) OX=36329 GN=PF3D7_1135900 PE=3 SV=2	0	47.719	24	8	17	8	296	35.4	9.5	44.36	8	1
High	Master Protein	Q8I611	P. falciparum 3D7	Major facilitator superfamily domain-containing protein, putative OS=Plasmodium falciparum (isolate 3D7) OX=36329 GN=PF3D7_1203400 PE=4 SV=1	0	39.815	11	9	17	9	1250	149.1	8.05	29.99	9	1
High	Master Protein	P30043	Homo sapiens	Flavin reductase (NADPH) OS=Homo sapiens OX=9606 GN=BLVRB PE=1 SV=3	0	74.985	49	7	17	7	206	22.1	7.65	79.23	7	1
High	Master Protein	P09493-4	Homo sapiens	Isoform 4 of Tropomyosin alpha-1 chain OS=Homo sapiens OX=9606 GN=TPM1	0	64.612	45	14	17	2	284	32.8	4.77	53.91	14	1
High	Master Protein	P29972	Homo sapiens	Aquaporin-1 OS=Homo sapiens OX=9606 GN=AQP1 PE=1 SV=3	0	46.94	13	2	17	2	269	28.5	7.42	70.42	2	1
High	Master Protein	P69891	Homo sapiens	Hemoglobin subunit gamma-1 OS=Homo sapiens OX=9606 GN=HBG1 PE=1 SV=2	0	22.518	28	3	17	2	147	16.1	7.2	41.86	3	1
High	Master Protein	Q7KWJ5	P. falciparum 3D7	Hexose transporter OS=Plasmodium falciparum (isolate 3D7) OX=36329 GN=PF3D7_0204700 PE=3 SV=1	0	91.859	14	10	16	10	504	56.4	8.59	64.03	10	1
High	Master Protein	Q8IIY1	P. falciparum 3D7	Pfmc-2TM Maurer's cleft two transmembrane protein OS=Plasmodium falciparum (isolate 3D7) OX=36329 GN=PF3D7_1101700 PE=4 SV=1	0	82.545	35	11	16	1	231	27.2	9.57	62.78	11	1
High	Master Protein	C6KTE8	P. falciparum 3D7	Pfmc-2TM Maurer's cleft two transmembrane protein OS=Plasmodium falciparum (isolate 3D7) OX=36329 GN=PF3D7_0631400 PE=4 SV=1	0	79.501	35	11	16	1	231	27.2	9.61	62.35	11	1
High	Master Protein	C6KTB3	P. falciparum 3D7	Transportin OS=Plasmodium falciparum (isolate 3D7) OX=36329 GN=PF3D7_0627700 PE=4 SV=1	0	76.182	16	13	16	13	1147	132.8	5.29	57.58	13	1
High	Master Protein	Q8IE81	P. falciparum 3D7	Uncharacterized protein OS=Plasmodium falciparum (isolate 3D7) OX=36329 GN=PF3D7_1323600 PE=4 SV=1	0	76.144	35	13	16	13	418	48.6	8.47	55.77	13	1
High	Master Protein	Q8II88	P. falciparum 3D7	Protein disulfide-isomerase, putative OS=Plasmodium falciparum (isolate 3D7) OX=36329 GN=PF3D7_1127500 PE=4 SV=1	0	75.718	47	13	16	13	424	51.2	6.92	59.65	13	1
High	Master Protein	A0A144A2H0	P. falciparum 3D7	Aminopeptidase P OS=Plasmodium falciparum (isolate 3D7) OX=36329 GN=APP PE=1 SV=1	0	69.838	26	15	16	15	777	90.1	6.81	54.77	15	1
High	Master Protein	Q8IKB2	P. falciparum 3D7	Protein disulfide-isomerase OS=Plasmodium falciparum (isolate 3D7) OX=36329 GN=PF3D7_1472600 PE=4 SV=1	0	69.437	40	16	16	16	553	66.5	5.74	52.72	16	1
High	Master Protein	Q8I0U6	P. falciparum 3D7	Ring-infected erythrocyte surface antigen OS=Plasmodium falciparum (isolate 3D7) OX=36329 GN=PF3D7_0102200 PE=4 SV=1	0	68.577	19	15	16	12	1085	126.4	4.48	54.2	15	1
High	Master Protein	Q8II72	P. falciparum 3D7	Parasitophorous vacuolar protein 1 OS=Plasmodium falciparum (isolate 3D7) OX=36329 GN=PF3D7_1129100 PE=4 SV=1	0	67.772	52	15	16	14	452	51.9	5.07	61.02	15	1
High	Master Protein	Q7KQL9	P. falciparum 3D7	Fructose-bisphosphate aldolase OS=Plasmodium falciparum (isolate 3D7) OX=36329 GN=FBPA PE=1 SV=1	0	66.718	44	12	16	12	369	40.1	8.12	55.31	12	1
High	Master Protein	Q8IIU9	P. falciparum 3D7	Uncharacterized protein OS=Plasmodium falciparum (isolate 3D7) OX=36329 GN=PF3D7_1105300 PE=4 SV=2	0	66.304	26	15	16	15	730	86.9	8.46	52.59	15	1
High	Master Protein	Q8IL96	P. falciparum 3D7	N-acetyltransferase, GNAT family, putative OS=Plasmodium falciparum (isolate 3D7) OX=36329 GN=PF3D7_1437000 PE=4 SV=2	0	66.01	32	12	16	12	544	64.1	8.02	55.63	12	1
High	Master Protein	Q8II11	P. falciparum 3D7	Uncharacterized protein OS=Plasmodium falciparum (isolate 3D7) OX=36329 GN=PF3D7_1135400 PE=4 SV=1	0	65.613	62	13	16	13	245	28.5	8.7	46.44	13	1
High	Master Protein	Q8IL13	P. falciparum 3D7	ATP-dependent RNA helicase DDX5, putative OS=Plasmodium falciparum (isolate 3D7) OX=36329 GN=PF3D7_1445900 PE=2 SV=2	0	63.813	36	14	16	14	527	60	9.32	46.64	14	1
High	Master Protein	C6KT50	P. falciparum 3D7	Pyridoxal 5'-phosphate synthase subunit Pdx1 OS=Plasmodium falciparum (isolate 3D7) OX=36329 GN=pdx1 PE=1 SV=1	0	63.362	37	12	16	12	301	33	7.21	45.92	12	1
High	Master Protein	Q8IHZ6	P. falciparum 3D7	DnaJ protein, putative OS=Plasmodium falciparum (isolate 3D7) OX=36329 GN=PF3D7_1136800 PE=4 SV=2	0	62.548	38	13	16	13	369	44.5	9.07	54.4	13	1
High	Master Protein	Q8IJ55	P. falciparum 3D7	Merozoite surface protein 3 OS=Plasmodium falciparum (isolate 3D7) OX=36329 GN=PF3D7_1035400 PE=4 SV=1	0	61.717	32	11	16	11	354	40.1	4.69	48.31	11	1
High	Master Protein	Q8I574	P. falciparum 3D7	Splicing factor 3B subunit 3, putative OS=Plasmodium falciparum (isolate 3D7) OX=36329 GN=PF3D7_1234800 PE=4 SV=1	0	61.651	14	15	16	15	1329	151.7	5.88	46.92	15	1
High	Master Protein	Q8IKI9	P. falciparum 3D7	ATP-dependent zinc metalloprotease FTSH, putative OS=Plasmodium falciparum (isolate 3D7) OX=36329 GN=PF3D7_1464900 PE=4 SV=1	0	61.31	29	15	16	15	706	79.8	8.87	53.21	15	1
High	Master Protein	Q8I5C4	P. falciparum 3D7	T-complex protein 1 subunit gamma OS=Plasmodium falciparum (isolate 3D7) OX=36329 GN=PF3D7_1229500 PE=3 SV=1	0	60.422	27	13	16	13	542	60.6	7.08	42.99	13	1
High	Master Protein	O96203	P. falciparum 3D7	Eukaryotic peptide chain release factor subunit 1 OS=Plasmodium falciparum (isolate 3D7) OX=36329 GN=PF3D7_0212300 PE=3 SV=1	0	59.613	41	14	16	14	427	48	7.03	48.62	14	1
High	Master Protein	Q8II00	P. falciparum 3D7	Signal recognition particle subunit SRP72, putative OS=Plasmodium falciparum (isolate 3D7) OX=36329 GN=PF3D7_1136400 PE=4 SV=1	0	59.593	19	14	16	13	886	107	8.4	47.91	14	1
High	Master Protein	Q8I5C7	P. falciparum 3D7	Multidrug resistance-associated protein 2 OS=Plasmodium falciparum (isolate 3D7) OX=36329 GN=PF3D7_1229100 PE=4 SV=1	0	58.677	10	16	16	16	2108	248.1	8.66	44.98	16	1
High	Master Protein	Q8I5F9	P. falciparum 3D7	Ubiquitin-activating enzyme E1 OS=Plasmodium falciparum (isolate 3D7) OX=36329 GN=PF3D7_1225800 PE=3 SV=1	0	58.085	16	14	16	14	1140	131.7	5.78	42.82	14	1
High	Master Protein	O97227	P. falciparum 3D7	Dihydrolipoamide acetyltransferase component of pyruvate dehydrogenase complex OS=Plasmodium falciparum (isolate 3D7) OX=36329 GN=PF3D7_0303700 PE=3 SV=1	0	58.057	37	10	16	10	448	51	5.62	54.74	10	1
High	Master Protein	C0H482	P. falciparum 3D7	Protein kinase, putative OS=Plasmodium falciparum (isolate 3D7) OX=36329 GN=PF3D7_0321400 PE=4 SV=2	0	57.503	49	12	16	12	319	38	6.54	49.91	12	1
High	Master Protein	Q8IC15	P. falciparum 3D7	Inositol-phosphate phosphatase, putative OS=Plasmodium falciparum (isolate 3D7) OX=36329 GN=PF3D7_0705500 PE=4 SV=1	0	56.226	5	13	16	13	2814	330.5	7.4	45.51	13	1
High	Master Protein	Q8IBP8	P. falciparum 3D7	Apoptosis-inducing factor, putative OS=Plasmodium falciparum (isolate 3D7) OX=36329 GN=PF3D7_0720400 PE=4 SV=1	0	53.28	28	14	16	14	642	72.7	8.7	43.71	14	1
High	Master Protein	Q8IBZ9	P. falciparum 3D7	Putative chloroquine resistance transporter OS=Plasmodium falciparum (isolate 3D7) OX=36329 GN=CG10 PE=3 SV=1	0	48.257	24	10	16	10	424	48.6	8.57	45.68	10	1
High	Master Protein	A0A5K1K8Q1	P. falciparum 3D7	Exportin-T OS=Plasmodium falciparum (isolate 3D7) OX=36329 GN=PF3D7_1315900 PE=3 SV=1	0	47.172	14	11	16	11	1232	142.9	5.96	37.72	11	1
High	Master Protein	Q8IJZ7	P. falciparum 3D7	60S ribosomal protein L13, putative OS=Plasmodium falciparum (isolate 3D7) OX=36329 GN=PF3D7_1004000 PE=1 SV=1	0	44.056	32	10	16	10	202	23.7	10.18	39.22	10	1
High	Master Protein	Q8I623	P. falciparum 3D7	Mitochondrial phosphate carrier protein OS=Plasmodium falciparum (isolate 3D7) OX=36329 GN=PF3D7_1202200 PE=3 SV=1	0	42.098	34	10	16	10	324	36.8	9.48	35.39	10	1
High	Master Protein	Q8IDP4	P. falciparum 3D7	Thioredoxin 2 OS=Plasmodium falciparum (isolate 3D7) OX=36329 GN=TRX2 PE=1 SV=1	0	40.096	44	9	16	9	157	18.6	9.76	46.66	9	1
High	Master Protein	A0A5K1K8H7	P. falciparum 3D7	Ras-related protein Rab-1B OS=Plasmodium falciparum (isolate 3D7) OX=36329 GN=PF3D7_0512600 PE=4 SV=1	0	36.3	43	7	16	4	200	22.9	6.58	49.06	7	1
High	Master Protein	P09493-2	Homo sapiens	Isoform 2 of Tropomyosin alpha-1 chain OS=Homo sapiens OX=9606 GN=TPM1	0	64.046	46	13	16	1	228	26.7	4.82	51.58	13	1
High	Master Protein	Q8IE40	P. falciparum 3D7	Ribose-phosphate pyrophosphokinase, putative OS=Plasmodium falciparum (isolate 3D7) OX=36329 GN=PF3D7_1327800 PE=3 SV=1	0	80.292	26	13	15	13	560	64	7.88	62.73	13	1
High	Master Protein	Q8IJM0	P. falciparum 3D7	26S proteasome regulatory subunit p55, putative OS=Plasmodium falciparum (isolate 3D7) OX=36329 GN=PF3D7_1017900 PE=3 SV=1	0	77.271	30	9	15	9	467	55.2	5.85	61.4	9	1
High	Master Protein	Q8I537	P. falciparum 3D7	Sphingomyelin phosphodiesterase OS=Plasmodium falciparum (isolate 3D7) OX=36329 GN=PF3D7_1238600 PE=4 SV=1	0	76.066	37	13	15	13	393	46	8.95	56.67	13	1
High	Master Protein	C0H477	P. falciparum 3D7	inorganic diphosphatase OS=Plasmodium falciparum (isolate 3D7) OX=36329 GN=PF3D7_0316300.2 PE=3 SV=1	0	71.844	45	13	15	13	431	51.3	7.3	53.58	13	1
High	Master Protein	Q8I3N0	P. falciparum 3D7	DnaJ protein, putative OS=Plasmodium falciparum (isolate 3D7) OX=36329 GN=PF3D7_0523400 PE=4 SV=2	0	70.353	33	12	15	12	533	61.9	7.97	48.39	12	1
High	Master Protein	C6S3C9	P. falciparum 3D7	Serine/threonine-protein phosphatase OS=Plasmodium falciparum (isolate 3D7) OX=36329 GN=PF3D7_1018200 PE=3 SV=1	0	67.518	9	14	15	14	2166	254	5.83	44.67	14	1
High	Master Protein	Q8IEJ6	P. falciparum 3D7	2-oxoisovalerate dehydrogenase subunit alpha OS=Plasmodium falciparum (isolate 3D7) OX=36329 GN=PF3D7_1312600 PE=3 SV=1	0	66.356	33	11	15	11	429	49.8	7.49	59.83	11	1
High	Master Protein	Q8I665	P. falciparum 3D7	Plasmodium RESA N-terminal domain-containing protein OS=Plasmodium falciparum (isolate 3D7) OX=36329 GN=PF3D7_0204200 PE=4 SV=1	0	64.985	45	12	15	12	276	33.4	8.53	43.79	12	1
High	Master Protein	Q8IJV7	P. falciparum 3D7	Nucleolar protein 5, putative OS=Plasmodium falciparum (isolate 3D7) OX=36329 GN=PF3D7_1008800 PE=3 SV=1	0	63.522	31	13	15	13	469	53.4	9.6	49.61	13	1
High	Master Protein	Q8IL58	P. falciparum 3D7	60S ribosomal protein L1, putative OS=Plasmodium falciparum (isolate 3D7) OX=36329 GN=PF3D7_1441200 PE=3 SV=1	0	63.159	49	14	15	14	217	24.8	9.85	49.39	14	1
High	Master Protein	Q8IES4	P. falciparum 3D7	DNA ligase OS=Plasmodium falciparum (isolate 3D7) OX=36329 GN=PF3D7_1304100 PE=3 SV=1	0	62.866	20	13	15	13	912	104.4	7.58	45.85	13	1
High	Master Protein	C0H492	P. falciparum 3D7	Protein phosphatase 1 regulatory subunit 21 N-terminal domain-containing protein OS=Plasmodium falciparum (isolate 3D7) OX=36329 GN=PF3D7_0406700 PE=4 SV=2	0	62.582	18	13	15	13	847	102.2	8.9	46.28	13	1
High	Master Protein	Q8I3A1	P. falciparum 3D7	Replication protein A1, small OS=Plasmodium falciparum (isolate 3D7) OX=36329 GN=PF3D7_0904800 PE=4 SV=1	0	62.255	25	12	15	12	484	56.2	7.71	47.84	12	1
High	Master Protein	Q8IIA4	P. falciparum 3D7	threonine--tRNA ligase OS=Plasmodium falciparum (isolate 3D7) OX=36329 GN=PF3D7_1126000 PE=3 SV=1	0	62.131	20	15	15	15	1013	119.5	8.73	51.7	15	1
High	Master Protein	O77325	P. falciparum 3D7	Pre-mRNA-processing factor 19 OS=Plasmodium falciparum (isolate 3D7) OX=36329 GN=PF3D7_0308600 PE=3 SV=1	0	61.848	38	12	15	12	532	60.7	6.64	64.09	12	1
High	Master Protein	C0H5G6	P. falciparum 3D7	Chloroquine resistance marker protein OS=Plasmodium falciparum (isolate 3D7) OX=36329 GN=PF3D7_1343800 PE=4 SV=1	0	61.18	3	15	15	15	7594	905.2	9.28	49.36	15	1
High	Master Protein	Q8IBM9	P. falciparum 3D7	Obg-like ATPase 1 OS=Plasmodium falciparum (isolate 3D7) OX=36329 GN=PF3D7_0722400 PE=3 SV=1	0	60.734	41	14	15	14	393	45.1	7.33	49.51	14	1
High	Master Protein	Q8IEA7	P. falciparum 3D7	PH domain-containing protein OS=Plasmodium falciparum (isolate 3D7) OX=36329 GN=PF3D7_1320700 PE=4 SV=1	0	59.697	12	14	15	14	1442	170.6	8.78	42.26	14	1
High	Master Protein	Q8II43	P. falciparum 3D7	T-complex protein 1 subunit alpha OS=Plasmodium falciparum (isolate 3D7) OX=36329 GN=PF3D7_1132200 PE=3 SV=1	0	57.452	31	13	15	13	544	60.2	7.08	42.12	13	1
High	Master Protein	Q8I5J2	P. falciparum 3D7	Uncharacterized protein OS=Plasmodium falciparum (isolate 3D7) OX=36329 GN=PF3D7_1222100 PE=4 SV=1	0	56.793	34	14	15	14	518	60.1	8.59	40.85	14	1
High	Master Protein	Q9U0N1	P. falciparum 3D7	Glutamic acid-rich protein GARP OS=Plasmodium falciparum (isolate 3D7) OX=36329 GN=PF3D7_0113000 PE=4 SV=1	0	56.606	19	8	15	8	673	79.7	4.93	59.24	8	1
High	Master Protein	Q6LFH8	P. falciparum 3D7	Ornithine aminotransferase OS=Plasmodium falciparum (isolate 3D7) OX=36329 GN=OAT PE=1 SV=1	0	55.111	41	13	15	13	414	46	6.89	42.12	13	1
High	Master Protein	Q8III1	P. falciparum 3D7	Myosin light chain B OS=Plasmodium falciparum (isolate 3D7) OX=36329 GN=PF3D7_1118700 PE=4 SV=2	0	54.881	23	13	15	13	652	78.7	6.93	39.81	13	1
High	Master Protein	Q8IK12	P. falciparum 3D7	Transformer-2 protein homolog beta, putative OS=Plasmodium falciparum (isolate 3D7) OX=36329 GN=PF3D7_1002400.1 PE=4 SV=1	0	54.725	32	10	15	10	248	30	10.07	55.97	10	1
High	Master Protein	Q8IJI6	P. falciparum 3D7	Chorein N-terminal domain-containing protein OS=Plasmodium falciparum (isolate 3D7) OX=36329 GN=PF3D7_1021700 PE=4 SV=2	0	54.186	3	14	15	14	6934	829.7	9.09	44.19	14	1
High	Master Protein	Q8IB37	P. falciparum 3D7	CDP-diacylglycerol--glycerol-3-phosphate 3-phosphatidyltransferase OS=Plasmodium falciparum (isolate 3D7) OX=36329 GN=PF3D7_0820200 PE=3 SV=1	0	54.175	23	12	15	12	661	78	7.84	47.14	12	1
High	Master Protein	Q8I423	P. falciparum 3D7	Merozoite surface protein P38 OS=Plasmodium falciparum (isolate 3D7) OX=36329 GN=PFS38 PE=1 SV=1	0	52.635	31	9	15	9	349	40.6	7.5	48.15	9	1
High	Master Protein	Q8ILW9	P. falciparum 3D7	Actin-2 OS=Plasmodium falciparum (isolate 3D7) OX=36329 GN=ACT2 PE=3 SV=1	0	50.05	34	8	15	6	376	42.6	5.34	54.63	8	1
High	Master Protein	Q8I5T8	P. falciparum 3D7	Uncharacterized protein OS=Plasmodium falciparum (isolate 3D7) OX=36329 GN=PF3D7_1211200 PE=4 SV=1	0	49.858	10	15	15	15	1831	219.5	9.1	36.51	15	1
High	Master Protein	C6KSZ5	P. falciparum 3D7	Ribonuclease, putative OS=Plasmodium falciparum (isolate 3D7) OX=36329 GN=PF3D7_0615400 PE=4 SV=2	0	49.635	7	14	15	14	2729	323	9.25	46.86	14	1
High	Master Protein	Q8IBQ8	P. falciparum 3D7	Liver specific protein 1 OS=Plasmodium falciparum (isolate 3D7) OX=36329 GN=PF3D7_0719400 PE=4 SV=1	0	48.73	11	13	15	13	1731	205.8	9.13	33.69	13	1
High	Master Protein	Q8I1R5	P. falciparum 3D7	LETM1-like protein, putative OS=Plasmodium falciparum (isolate 3D7) OX=36329 GN=PF3D7_0417300 PE=4 SV=1	0	47.985	19	11	15	11	802	95.4	9.33	35.02	11	1
High	Master Protein	Q7K6A0	P. falciparum 3D7	cAMP-dependent protein kinase catalytic subunit OS=Plasmodium falciparum (isolate 3D7) OX=36329 GN=PF3D7_0934800 PE=3 SV=1	0	38.257	32	11	15	10	342	40.2	8.79	40.42	11	1
High	Master Protein	P09493-5	Homo sapiens	Isoform 5 of Tropomyosin alpha-1 chain OS=Homo sapiens OX=9606 GN=TPM1	0	62.912	40	12	15	1	245	28.4	4.77	49.7	12	1
High	Master Protein	Q12955	Homo sapiens	Ankyrin-3 OS=Homo sapiens OX=9606 GN=ANK3 PE=1 SV=3	0	39.801	1	8	15	1	4377	480.1	6.49	33.65	8	1
High	Master Protein	Q8I5Q2	P. falciparum 3D7	Uncharacterized protein OS=Plasmodium falciparum (isolate 3D7) OX=36329 GN=PF3D7_1215400 PE=4 SV=1	0	69.411	26	10	14	10	616	71.5	4.86	54.64	10	1
High	Master Protein	Q8IKR4	P. falciparum 3D7	SCD domain-containing protein OS=Plasmodium falciparum (isolate 3D7) OX=36329 GN=PF3D7_1456500 PE=4 SV=1	0	69.115	7	13	14	13	2391	283	7.23	47.12	13	1
High	Master Protein	Q8IEK4	P. falciparum 3D7	AP-1 complex subunit mu-1 OS=Plasmodium falciparum (isolate 3D7) OX=36329 GN=PF3D7_1311400 PE=3 SV=1	0	68.354	39	11	14	11	437	50.8	9.09	49.64	11	1
High	Master Protein	Q8I2I2	P. falciparum 3D7	Mitochondrial-processing peptidase subunit beta, putative OS=Plasmodium falciparum (isolate 3D7) OX=36329 GN=PF3D7_0933600 PE=3 SV=1	0	68.248	30	11	14	11	484	55.7	6.79	45.25	11	1
High	Master Protein	Q8IC01	P. falciparum 3D7	Heat shock protein 110 OS=Plasmodium falciparum (isolate 3D7) OX=36329 GN=PF3D7_0708800 PE=4 SV=1	0	62.793	23	12	14	12	873	99.9	5.69	48.75	12	1
High	Master Protein	Q8ILE9	P. falciparum 3D7	Succinate--CoA ligase [ADP-forming] subunit beta, mitochondrial OS=Plasmodium falciparum (isolate 3D7) OX=36329 GN=PF3D7_1431600 PE=3 SV=1	0	60.692	34	11	14	11	462	52.1	7.87	43.42	11	1
High	Master Protein	Q8ILM6	P. falciparum 3D7	Glutamic acid-rich protein OS=Plasmodium falciparum (isolate 3D7) OX=36329 GN=PF3D7_1422700 PE=4 SV=1	0	58.504	15	13	14	13	1190	140.4	5.85	45.05	13	1
High	Master Protein	C6KSQ6	P. falciparum 3D7	Probable DNA repair protein RAD50 OS=Plasmodium falciparum (isolate 3D7) OX=36329 GN=PFF0285c PE=1 SV=1	0	54.879	8	13	14	13	2236	267.8	8.59	39.73	13	1
High	Master Protein	O77369	P. falciparum 3D7	DUF1682 domain-containing protein OS=Plasmodium falciparum (isolate 3D7) OX=36329 GN=PF3D7_0318900 PE=4 SV=2	0	54.157	26	10	14	10	440	53.1	9.1	39.44	10	1
High	Master Protein	Q8IJQ9	P. falciparum 3D7	Uncharacterized protein OS=Plasmodium falciparum (isolate 3D7) OX=36329 GN=PF3D7_1013600 PE=3 SV=1	0	52.104	8	14	14	14	2238	269.1	8.57	40.87	14	1
High	Master Protein	Q8I5G0	P. falciparum 3D7	VAC14 domain-containing protein, putative OS=Plasmodium falciparum (isolate 3D7) OX=36329 GN=PF3D7_1225700 PE=3 SV=1	0	50.224	9	13	14	13	1501	178	5.57	35.04	13	1
High	Master Protein	Q8IM45	P. falciparum 3D7	Uncharacterized protein OS=Plasmodium falciparum (isolate 3D7) OX=36329 GN=PF3D7_1404900 PE=4 SV=1	0	49.964	42	7	14	7	297	34.7	8.05	56.45	7	1
High	Master Protein	A0A143ZW95	P. falciparum 3D7	Sorting assembly machinery 50 kDa subunit, putative OS=Plasmodium falciparum (isolate 3D7) OX=36329 GN=PF3D7_0608310 PE=4 SV=1	0	49.593	28	12	14	12	453	53.7	9	41.4	12	1
High	Master Protein	A0A5K1K8L5	P. falciparum 3D7	Uncharacterized protein OS=Plasmodium falciparum (isolate 3D7) OX=36329 GN=PF3D7_0520800 PE=4 SV=1	0	47.463	8	11	14	11	2054	243.9	5.4	39.77	11	1
High	Master Protein	Q8IE65	P. falciparum 3D7	Malaria antigen OS=Plasmodium falciparum (isolate 3D7) OX=36329 GN=PF3D7_1325400 PE=4 SV=1	0	47.357	5	12	14	12	3519	418.8	6.76	43.81	12	1
High	Master Protein	Q8I4Y9	P. falciparum 3D7	N-alpha-acetyltransferase 15, NatA auxiliary subunit, putative OS=Plasmodium falciparum (isolate 3D7) OX=36329 GN=PF3D7_1244100 PE=4 SV=1	0	45.363	13	14	14	13	1296	154.8	7.83	31.3	14	1
High	Master Protein	C0H5B4	P. falciparum 3D7	Ankyrin-repeat protein, putative OS=Plasmodium falciparum (isolate 3D7) OX=36329 GN=PF3D7_1313900 PE=4 SV=1	0	44.831	38	13	14	12	400	47.2	8.22	39.03	13	1
High	Master Protein	O77317	P. falciparum 3D7	phosphatidate phosphatase OS=Plasmodium falciparum (isolate 3D7) OX=36329 GN=PF3D7_0303200 PE=3 SV=4	0	44.682	17	14	14	14	1162	134.7	9.01	37.9	14	1
High	Master Protein	Q8I1V2	P. falciparum 3D7	Phosphoglucomutase-2 OS=Plasmodium falciparum (isolate 3D7) OX=36329 GN=PF3D7_0413500 PE=1 SV=1	0	44.296	25	5	14	5	295	35.2	9.5	51.07	5	1
High	Master Protein	C0H4E7	P. falciparum 3D7	SWIB/MDM2 domain-containing protein OS=Plasmodium falciparum (isolate 3D7) OX=36329 GN=PF3D7_0518200 PE=4 SV=1	0	44.104	46	8	14	8	131	15.5	9.8	45.38	8	1
High	Master Protein	O77381	P. falciparum 3D7	40S ribosomal protein S11, putative OS=Plasmodium falciparum (isolate 3D7) OX=36329 GN=PF3D7_0317600 PE=1 SV=2	0	43.249	53	10	14	10	161	18.7	10.17	35.31	10	1
High	Master Protein	A0A5K1K9F3	P. falciparum 3D7	26S proteasome regulatory subunit RPN3, putative OS=Plasmodium falciparum (isolate 3D7) OX=36329 GN=PF3D7_1338100 PE=3 SV=1	0	42.443	31	13	14	13	503	59	8.59	42.59	13	1
High	Master Protein	A0A146LZZ4	P. falciparum 3D7	Uncharacterized protein OS=Plasmodium falciparum (isolate 3D7) OX=36329 GN=PF3D7_0420600 PE=4 SV=1	0	42.14	27	11	14	11	593	69.6	5.95	40.33	11	1
High	Master Protein	Q9NFA0	P. falciparum 3D7	Signal peptidase complex subunit 2 OS=Plasmodium falciparum (isolate 3D7) OX=36329 GN=SPC25 PE=1 SV=1	0	40.173	37	9	14	9	179	21	9.03	35.2	9	1
High	Master Protein	Q8IDR8	P. falciparum 3D7	Aconitate hydratase OS=Plasmodium falciparum (isolate 3D7) OX=36329 GN=PF3D7_1342100 PE=3 SV=1	0	38.617	16	14	14	14	909	103.3	7.69	35.29	14	1
High	Master Protein	P11021	Homo sapiens	Endoplasmic reticulum chaperone BiP OS=Homo sapiens OX=9606 GN=HSPA5 PE=1 SV=2	0	55.317	19	11	14	7	654	72.3	5.16	46.52	11	1
High	Master Protein	Q8IEI6	P. falciparum 3D7	EMP1-trafficking protein OS=Plasmodium falciparum (isolate 3D7) OX=36329 GN=PF3D7_1302000 PE=4 SV=1	0	68.496	37	7	13	7	312	36.5	8.73	70.29	7	1
High	Master Protein	Q8ILU3	P. falciparum 3D7	RNA-binding protein Nova-1, putative OS=Plasmodium falciparum (isolate 3D7) OX=36329 GN=PF3D7_1415300 PE=4 SV=1	0	67.239	47	11	13	11	337	37.5	9.38	50.06	11	1
High	Master Protein	O77343	P. falciparum 3D7	Major facilitator superfamily-related transporter, putative OS=Plasmodium falciparum (isolate 3D7) OX=36329 GN=PF3D7_0312500 PE=4 SV=1	0	66.765	22	10	13	10	579	67.7	8.68	45.81	10	1
High	Master Protein	O97307	P. falciparum 3D7	Pfmc-2TM Maurer's cleft two transmembrane protein OS=Plasmodium falciparum (isolate 3D7) OX=36329 GN=PF3D7_0324100 PE=4 SV=1	0	66.511	27	7	13	4	231	27	9.47	63.17	7	1
High	Master Protein	Q6ZMA7	P. falciparum 3D7	Parasitophorous vacuole membrane protein S16 OS=Plasmodium falciparum (isolate 3D7) OX=36329 GN=Pfs16 PE=1 SV=1	0	61.731	39	7	13	7	157	16.6	6.19	57.02	7	1
High	Master Protein	Q8IE69	P. falciparum 3D7	Dihydrofolate synthase/folylpolyglutamate synthase OS=Plasmodium falciparum (isolate 3D7) OX=36329 GN=PF3D7_1324800 PE=3 SV=1	0	61.447	32	10	13	10	522	60	6.71	52.26	10	1
High	Master Protein	Q8I3Q6	P. falciparum 3D7	Single-stranded DNA-binding protein, putative OS=Plasmodium falciparum (isolate 3D7) OX=36329 GN=PF3D7_0520400 PE=4 SV=1	0	59.601	33	9	13	9	301	35.6	9.41	48.76	9	1
High	Master Protein	Q8I5P8	P. falciparum 3D7	Serpentine receptor, putative OS=Plasmodium falciparum (isolate 3D7) OX=36329 GN=PF3D7_1215900 PE=4 SV=1	0	58.883	26	11	13	11	655	76.8	6.18	47.28	11	1
High	Master Protein	Q8IFN9	P. falciparum 3D7	Eukaryotic initiation factor 4A-III, putative OS=Plasmodium falciparum (isolate 3D7) OX=36329 GN=PF3D7_0422700 PE=3 SV=1	0	58.479	34	9	13	8	390	44.8	7.61	45.4	9	1
High	Master Protein	Q8IIW4	P. falciparum 3D7	CCR4-NOT transcription complex subunit 1, putative OS=Plasmodium falciparum (isolate 3D7) OX=36329 GN=PF3D7_1103800 PE=4 SV=1	0	58.309	5	12	13	12	3371	391.7	7.05	43.82	12	1
High	Master Protein	O97282	P. falciparum 3D7	T-complex protein 1 subunit epsilon OS=Plasmodium falciparum (isolate 3D7) OX=36329 GN=PF3D7_0320300 PE=3 SV=1	0	57.497	22	10	13	10	535	59.1	5.99	39.56	10	1
High	Master Protein	C0H5D3	P. falciparum 3D7	SNARE protein, putative OS=Plasmodium falciparum (isolate 3D7) OX=36329 GN=PF3D7_1324700 PE=3 SV=1	0	56.373	44	9	13	9	221	25.7	8.37	49.38	9	1
High	Master Protein	C0H564	P. falciparum 3D7	Monocarboxylate transporter, putative OS=Plasmodium falciparum (isolate 3D7) OX=36329 GN=PF3D7_0926400 PE=4 SV=1	0	56.314	21	11	13	11	529	60.7	8.97	46.68	11	1
High	Master Protein	Q8IIQ7	P. falciparum 3D7	RNA-binding protein, putative OS=Plasmodium falciparum (isolate 3D7) OX=36329 GN=PF3D7_1110400 PE=4 SV=1	0	56.114	6	8	13	8	1483	173.8	9.17	45.87	8	1
High	Master Protein	O77376	P. falciparum 3D7	Stomatin-like protein, putative OS=Plasmodium falciparum (isolate 3D7) OX=36329 GN=PF3D7_0318100 PE=3 SV=1	0	55.834	37	11	13	11	374	43.1	9.38	44.09	11	1
High	Master Protein	Q8I3B0	P. falciparum 3D7	60S ribosomal protein L32 OS=Plasmodium falciparum (isolate 3D7) OX=36329 GN=PF3D7_0903900 PE=1 SV=1	0	55.053	47	9	13	9	131	15.5	11.06	40.34	9	1
High	Master Protein	O96271	P. falciparum 3D7	Replication factor C subunit 1 OS=Plasmodium falciparum (isolate 3D7) OX=36329 GN=PF3D7_0219600 PE=3 SV=1	0	54.891	15	11	13	11	904	104.1	9.04	38.19	11	1
High	Master Protein	Q8IJZ5	P. falciparum 3D7	WD repeat-containing protein, putative OS=Plasmodium falciparum (isolate 3D7) OX=36329 GN=PF3D7_1004200 PE=4 SV=1	0	54.711	6	13	13	12	3013	357.8	8.85	39.27	13	1
High	Master Protein	C0H599	P. falciparum 3D7	Magnesium transporter OS=Plasmodium falciparum (isolate 3D7) OX=36329 GN=PF3D7_1304200.2 PE=3 SV=1	0	54.652	24	10	13	10	468	55	7.28	40.6	10	1
High	Master Protein	Q8IEE5	P. falciparum 3D7	DNA helicase OS=Plasmodium falciparum (isolate 3D7) OX=36329 GN=PF3D7_1317100 PE=3 SV=1	0	53.821	15	13	13	13	1005	115.1	6.35	38.85	13	1
High	Master Protein	Q8I544	P. falciparum 3D7	Uncharacterized protein OS=Plasmodium falciparum (isolate 3D7) OX=36329 GN=PF3D7_1237900 PE=4 SV=1	0	52.694	19	12	13	12	1188	140.9	4.4	45.57	12	1
High	Master Protein	Q8IC42	P. falciparum 3D7	Uncharacterized protein OS=Plasmodium falciparum (isolate 3D7) OX=36329 GN=PF3D7_0702500 PE=4 SV=1	0	52.332	43	7	13	7	253	27.7	8.56	45.84	7	1
High	Master Protein	A0A143ZYL5	P. falciparum 3D7	Uncharacterized protein OS=Plasmodium falciparum (isolate 3D7) OX=36329 GN=PF3D7_1036900 PE=4 SV=1	0	50.933	10	10	13	10	1681	192.6	9.26	36.36	10	1
High	Master Protein	Q8IBY9	P. falciparum 3D7	EF-hand domain-containing protein OS=Plasmodium falciparum (isolate 3D7) OX=36329 GN=PF3D7_0710100 PE=4 SV=1	0	50.898	24	10	13	10	459	55.3	9.38	38.44	10	1
High	Master Protein	Q8IJM4	P. falciparum 3D7	Myosin essential light chain ELC OS=Plasmodium falciparum (isolate 3D7) OX=36329 GN=PF3D7_1017500 PE=1 SV=1	0	50.737	51	6	13	6	134	15.7	5.11	48.79	6	1
High	Master Protein	C6KTE1	P. falciparum 3D7	Deubiquitinating enzyme MINDY-3/4 conserved domain-containing protein OS=Plasmodium falciparum (isolate 3D7) OX=36329 GN=PF3D7_0630600 PE=3 SV=2	0	50.431	19	12	13	12	935	110.1	5.87	35.53	12	1
High	Master Protein	A0A5K1K8X4	P. falciparum 3D7	Uncharacterized protein OS=Plasmodium falciparum (isolate 3D7) OX=36329 GN=PF3D7_1344700 PE=4 SV=1	0	50.352	13	11	13	11	1244	150.3	6.37	41.74	11	1
High	Master Protein	C6KSY4	P. falciparum 3D7	Major facilitator superfamily-related transporter, putative OS=Plasmodium falciparum (isolate 3D7) OX=36329 GN=PF3D7_0614300 PE=3 SV=1	0	49.74	12	9	13	9	853	96.9	7.8	33.07	9	1
High	Master Protein	Q8I291	P. falciparum 3D7	Novel putative transporter 1, putative OS=Plasmodium falciparum (isolate 3D7) OX=36329 GN=PF3D7_0104800 PE=4 SV=1	0	49.459	24	9	13	9	577	65.4	8.47	36.5	9	1
High	Master Protein	Q8IKP1	P. falciparum 3D7	ATP-dependent RNA helicase DBP5 OS=Plasmodium falciparum (isolate 3D7) OX=36329 GN=PF3D7_1459000 PE=4 SV=1	0	48.956	15	10	13	10	741	84.3	5.25	40.03	10	1
High	Master Protein	Q8IM32	P. falciparum 3D7	Transcription elongation factor SPT6, putative OS=Plasmodium falciparum (isolate 3D7) OX=36329 GN=PF3D7_1406200 PE=4 SV=1	0	48.799	7	13	13	12	2820	338.2	5.27	41.71	13	1
High	Master Protein	Q8I2Q0	P. falciparum 3D7	Parasitophorous vacuolar protein 5, putative OS=Plasmodium falciparum (isolate 3D7) OX=36329 GN=PF3D7_0925900 PE=1 SV=1	0	48.259	30	9	13	9	217	24.7	5.63	42.09	9	1
High	Master Protein	Q8IM66	P. falciparum 3D7	26S proteasome regulatory subunit RPN6 OS=Plasmodium falciparum (isolate 3D7) OX=36329 GN=PF3D7_1402300 PE=3 SV=1	0	48.163	20	12	13	12	666	78.3	6.28	35.15	12	1
High	Master Protein	Q8I5L0	P. falciparum 3D7	Cell cycle associated protein, putative OS=Plasmodium falciparum (isolate 3D7) OX=36329 GN=PF3D7_1220300 PE=4 SV=1	0	48.036	5	11	13	11	2705	323.9	9.22	33.79	11	1
High	Master Protein	Q8IIB2	P. falciparum 3D7	ATP synthase F0 subunit b-like protein, putative OS=Plasmodium falciparum (isolate 3D7) OX=36329 GN=PF3D7_1125100 PE=4 SV=1	0	47.784	24	10	13	10	496	59.2	8.69	36.85	10	1
High	Master Protein	Q8IHY4	P. falciparum 3D7	Sox C-terminal domain-containing protein OS=Plasmodium falciparum (isolate 3D7) OX=36329 GN=PF3D7_1138000 PE=4 SV=1	0	46.664	6	13	13	13	2849	335.7	5.99	38.57	13	1
High	Master Protein	Q8IBI8	P. falciparum 3D7	Mitochondrial import inner membrane translocase subunit TIM50 OS=Plasmodium falciparum (isolate 3D7) OX=36329 GN=PF3D7_0726900 PE=3 SV=1	0	46.353	19	7	13	7	519	60.9	9.31	48.43	7	1
High	Master Protein	C6KSW6	P. falciparum 3D7	Leucine-rich repeat protein OS=Plasmodium falciparum (isolate 3D7) OX=36329 GN=PF3D7_0612200 PE=4 SV=1	0	46.233	9	13	13	13	1864	220.2	5.77	34.69	13	1
High	Master Protein	C0H4A5	P. falciparum 3D7	Armadillo-domain containing rhoptry protein OS=Plasmodium falciparum (isolate 3D7) OX=36329 GN=PF3D7_0414900 PE=4 SV=1	0	46.034	28	6	13	6	275	30.8	5.14	42.23	6	1
High	Master Protein	Q8IJT8	P. falciparum 3D7	Dolichyl-phosphate-mannose--protein mannosyltransferase, putative OS=Plasmodium falciparum (isolate 3D7) OX=36329 GN=PF3D7_1010700 PE=4 SV=1	0	45.855	52	9	13	9	223	25.7	6.98	32.52	9	1
High	Master Protein	C0H5G3	P. falciparum 3D7	60S ribosomal protein L18-2, putative OS=Plasmodium falciparum (isolate 3D7) OX=36329 GN=PF3D7_1341300 PE=1 SV=1	0	45.77	22	5	13	5	187	21.4	11.14	45.3	5	1
High	Master Protein	Q8IIL0	P. falciparum 3D7	Cysteine proteinase falcipain 3 OS=Plasmodium falciparum (isolate 3D7) OX=36329 GN=PF3D7_1115400 PE=3 SV=1	0	45.589	22	8	13	8	492	56.6	6.98	41.41	8	1
High	Master Protein	C6KSR6	P. falciparum 3D7	VFT protein OS=Plasmodium falciparum (isolate 3D7) OX=36329 GN=PF3D7_0606800 PE=1 SV=1	0	43.311	40	9	13	9	299	34.5	6.13	43.08	9	1
High	Master Protein	Q8IE09	P. falciparum 3D7	60S ribosomal protein L23, putative OS=Plasmodium falciparum (isolate 3D7) OX=36329 GN=PF3D7_1331800 PE=1 SV=1	0	43.135	35	6	13	6	139	15	9.86	39.86	6	1
High	Master Protein	Q8IJG6	P. falciparum 3D7	Chromodomain-helicase-DNA-binding protein 1 homolog, putative OS=Plasmodium falciparum (isolate 3D7) OX=36329 GN=PF3D7_1023900 PE=4 SV=1	0	41.926	6	13	13	13	3328	381	6.33	35.29	13	1
High	Master Protein	C6KT80	P. falciparum 3D7	Uncharacterized protein OS=Plasmodium falciparum (isolate 3D7) OX=36329 GN=PF3D7_0624400 PE=4 SV=1	0	39.101	25	13	13	13	607	73.1	9.33	33.94	13	1
High	Master Protein	Q8ILB6	P. falciparum 3D7	Mitochondrial acidic protein MAM33, putative OS=Plasmodium falciparum (isolate 3D7) OX=36329 GN=PF3D7_1434800 PE=4 SV=1	0	38.848	27	7	13	7	252	28.9	4.97	37.53	7	1
High	Master Protein	Q8IJJ0	P. falciparum 3D7	Apicoplast integral membrane protein, putative OS=Plasmodium falciparum (isolate 3D7) OX=36329 GN=PF3D7_1021300 PE=4 SV=2	0	37.712	23	10	13	10	454	55.2	9.85	38	10	1
High	Master Protein	Q8ILJ7	P. falciparum 3D7	Phosphoenolpyruvate carboxylase OS=Plasmodium falciparum (isolate 3D7) OX=36329 GN=PF3D7_1426700 PE=4 SV=1	0	37.7	13	12	13	12	1148	133.9	7.81	32	12	1
High	Master Protein	Q8I356	P. falciparum 3D7	Uncharacterized protein OS=Plasmodium falciparum (isolate 3D7) OX=36329 GN=PF3D7_0909600 PE=4 SV=1	0	37.381	22	10	13	9	604	72.2	7.94	37.05	10	1
High	Master Protein	Q8IJK2	P. falciparum 3D7	Autophagy-related protein OS=Plasmodium falciparum (isolate 3D7) OX=36329 GN=PF3D7_1019900 PE=1 SV=1	0	37.251	63	9	13	9	124	14.6	8.25	34.74	9	1
High	Master Protein	Q8I538	P. falciparum 3D7	Uncharacterized protein OS=Plasmodium falciparum (isolate 3D7) OX=36329 GN=PF3D7_1238500 PE=4 SV=1	0	36.41	9	10	13	10	1812	212.6	5.07	35.71	10	1
High	Master Protein	Q8I3T8	P. falciparum 3D7	60S ribosomal protein L12, putative OS=Plasmodium falciparum (isolate 3D7) OX=36329 GN=PF3D7_0517000 PE=3 SV=2	0	34.954	59	8	13	8	165	18.1	9.51	45.65	8	1
High	Master Protein	Q8IBQ5	P. falciparum 3D7	40S ribosomal protein S10, putative OS=Plasmodium falciparum (isolate 3D7) OX=36329 GN=PF3D7_0719700 PE=1 SV=1	0	33.512	42	6	13	6	137	16.5	9.73	41.24	6	1
High	Master Protein	Q8IBQ3	P. falciparum 3D7	Uncharacterized protein OS=Plasmodium falciparum (isolate 3D7) OX=36329 GN=PF3D7_0719900 PE=4 SV=1	0	33.067	3	11	13	11	3401	402.4	8.29	20.75	11	1
High	Master Protein	O77389	P. falciparum 3D7	Formate-nitrite transporter OS=Plasmodium falciparum (isolate 3D7) OX=36329 GN=PF3D7_0316600 PE=1 SV=2	0	30.237	17	5	13	5	309	34.4	8.5	42.52	5	1
High	Master Protein	Q8IDI5	P. falciparum 3D7	60S ribosomal protein L17, putative OS=Plasmodium falciparum (isolate 3D7) OX=36329 GN=PF3D7_1351400 PE=1 SV=1	0	21.379	18	3	13	3	203	23.4	10.89	43.85	3	1
High	Master Protein	Q00610	Homo sapiens	Clathrin heavy chain 1 OS=Homo sapiens OX=9606 GN=CLTC PE=1 SV=5	0	53.594	11	13	13	11	1675	191.5	5.69	31.87	13	1
High	Master Protein	P00918	Homo sapiens	Carbonic anhydrase 2 OS=Homo sapiens OX=9606 GN=CA2 PE=1 SV=2	0	43.26	38	8	13	8	260	29.2	7.4	44.84	8	1
High	Master Protein	P07384	Homo sapiens	Calpain-1 catalytic subunit OS=Homo sapiens OX=9606 GN=CAPN1 PE=1 SV=1	0	37.786	18	12	13	12	714	81.8	5.67	33.52	12	1
High	Master Protein	Q8I573	P. falciparum 3D7	CHCH domain-containing protein OS=Plasmodium falciparum (isolate 3D7) OX=36329 GN=PF3D7_1234900 PE=4 SV=1	0	69.68	49	6	12	6	151	16.2	9.36	62.6	6	1
High	Master Protein	Q8I344	P. falciparum 3D7	Cytosolic Fe-S cluster assembly factor NBP35, putative OS=Plasmodium falciparum (isolate 3D7) OX=36329 GN=PF3D7_0910800 PE=3 SV=1	0	68.688	37	12	12	12	447	51	7.52	52.63	12	1
High	Master Protein	Q8I563	P. falciparum 3D7	Vesicle transport v-SNARE protein VTI1, putative OS=Plasmodium falciparum (isolate 3D7) OX=36329 GN=PF3D7_1236000 PE=4 SV=1	0	65.004	38	9	12	9	410	49.1	5.97	46.65	9	1
High	Master Protein	Q8I2N6	P. falciparum 3D7	Fumarate hydratase OS=Plasmodium falciparum (isolate 3D7) OX=36329 GN=PF3D7_0927300 PE=3 SV=1	0	59.137	25	12	12	12	681	78.3	9.01	42.79	12	1
High	Master Protein	B9ZSJ3	P. falciparum 3D7	Pfmc-2TM Maurer's cleft two transmembrane protein OS=Plasmodium falciparum (isolate 3D7) OX=36329 GN=PF3D7_0114100 PE=4 SV=1	0	58.86	26	9	12	3	229	26.9	9.7	48.44	9	1
High	Master Protein	A0A5K1K9A2	P. falciparum 3D7	RAP domain-containing protein OS=Plasmodium falciparum (isolate 3D7) OX=36329 GN=PF3D7_1347900 PE=4 SV=1	0	58.41	10	11	12	11	1847	221.5	8.34	40.22	11	1
High	Master Protein	Q8IM23	P. falciparum 3D7	rRNA 2'-O-methyltransferase fibrillarin, putative OS=Plasmodium falciparum (isolate 3D7) OX=36329 GN=PF3D7_1407100 PE=3 SV=1	0	58.103	39	10	12	10	318	34.1	9.99	42.62	10	1
High	Master Protein	O15770	P. falciparum 3D7	Glutathione reductase OS=Plasmodium falciparum (isolate 3D7) OX=36329 GN=GR PE=1 SV=5	0	54.388	19	9	12	9	546	62.2	8.79	38.63	9	1
High	Master Protein	Q8IDA3	P. falciparum 3D7	ER membrane protein complex subunit 3 OS=Plasmodium falciparum (isolate 3D7) OX=36329 GN=PF3D7_1360200 PE=3 SV=1	0	53.597	43	8	12	8	257	29.6	5.72	48.32	8	1
High	Master Protein	Q9U0H0	P. falciparum 3D7	LITAF-like zinc finger protein, putative OS=Plasmodium falciparum (isolate 3D7) OX=36329 GN=PF3D7_0412000 PE=4 SV=1	0	51.344	15	8	12	8	778	92.1	5.31	44.02	8	1
High	Master Protein	Q8IIC3	P. falciparum 3D7	Endoplasmic reticulum oxidoreductin, putative OS=Plasmodium falciparum (isolate 3D7) OX=36329 GN=PF3D7_1124000 PE=3 SV=2	0	51.34	34	11	12	11	465	55	8.13	35.92	11	1
High	Master Protein	Q8I2A8	P. falciparum 3D7	Nucleoside transporter 4 OS=Plasmodium falciparum (isolate 3D7) OX=36329 GN=PF3D7_0103200 PE=4 SV=1	0	50.38	14	6	12	6	434	50	8.73	39.57	6	1
High	Master Protein	Q8IL75	P. falciparum 3D7	Cytochrome b-c1 complex subunit Rieske, putative OS=Plasmodium falciparum (isolate 3D7) OX=36329 GN=PF3D7_1439400 PE=3 SV=1	0	50.305	39	9	12	9	355	41	7.58	43.26	9	1
High	Master Protein	A0A146M1U1	P. falciparum 3D7	GRAM domain-containing protein OS=Plasmodium falciparum (isolate 3D7) OX=36329 GN=PF3D7_0803600.1 PE=4 SV=1	0	50.193	12	12	12	12	1599	190.7	8.48	41.69	12	1
High	Master Protein	C6KST5	P. falciparum 3D7	T-complex protein 1 subunit zeta OS=Plasmodium falciparum (isolate 3D7) OX=36329 GN=PF3D7_0608700 PE=3 SV=1	0	50.154	22	9	12	9	543	61.5	6.92	40.26	9	1
High	Master Protein	Q8IJN3	P. falciparum 3D7	Serine/threonine protein kinase, FIKK family OS=Plasmodium falciparum (isolate 3D7) OX=36329 GN=PF3D7_1016400 PE=4 SV=2	0	48.95	21	11	12	10	609	72.4	8.25	38.77	11	1
High	Master Protein	Q8I2K9	P. falciparum 3D7	diacylglycerol kinase (ATP) OS=Plasmodium falciparum (isolate 3D7) OX=36329 GN=PF3D7_0930500 PE=3 SV=2	0	48.66	10	11	12	11	1360	160.2	8.79	37	11	1
High	Master Protein	O96220	P. falciparum 3D7	T-complex protein 1 subunit theta OS=Plasmodium falciparum (isolate 3D7) OX=36329 GN=PF3D7_0214000 PE=3 SV=3	0	48.587	24	10	12	10	542	60.9	7.69	36.57	10	1
High	Master Protein	O77351	P. falciparum 3D7	Dolichyl-diphosphooligosaccharide--protein glycosyltransferase subunit 1 OS=Plasmodium falciparum (isolate 3D7) OX=36329 GN=PF3D7_0311600 PE=3 SV=2	0	48.152	17	11	12	10	702	84	7.17	38.4	11	1
High	Master Protein	Q8I6U9	P. falciparum 3D7	Cytochrome c1, putative OS=Plasmodium falciparum (isolate 3D7) OX=36329 GN=PF3D7_1462700 PE=4 SV=1	0	47.835	28	7	12	7	394	46.2	8.06	42.33	7	1
High	Master Protein	A0A5K1K925	P. falciparum 3D7	40S ribosomal protein S11 OS=Plasmodium falciparum (isolate 3D7) OX=36329 GN=PF3D7_0516200 PE=3 SV=1	0	47.772	45	9	12	9	151	16.1	10.49	46.7	9	1
High	Master Protein	Q8IB94	P. falciparum 3D7	HECT-like E3 ubiquitin ligase, putative OS=Plasmodium falciparum (isolate 3D7) OX=36329 GN=PF3D7_0826100 PE=4 SV=1	0	46.536	2	11	12	11	8591	1004.5	5.3	38.48	11	1
High	Master Protein	Q8I4T2	P. falciparum 3D7	CSC1-like protein, putative OS=Plasmodium falciparum (isolate 3D7) OX=36329 GN=PF3D7_1250200 PE=4 SV=1	0	46.429	13	11	12	11	1039	121.3	9.23	32.66	11	1
High	Master Protein	C0H5B1	P. falciparum 3D7	Eukaryotic translation initation factor 4 gamma OS=Plasmodium falciparum (isolate 3D7) OX=36329 GN=PF3D7_1312900 PE=4 SV=1	0	46.426	9	10	12	10	1255	146.6	8.5	39.42	10	1
High	Master Protein	Q8IHN1	P. falciparum 3D7	Ring-infected erythrocyte surface antigen OS=Plasmodium falciparum (isolate 3D7) OX=36329 GN=PF3D7_1149200 PE=4 SV=1	0	46.197	11	11	12	8	1090	126.8	4.51	40.51	11	1
High	Master Protein	Q8IJW2	P. falciparum 3D7	Zinc finger protein, putative OS=Plasmodium falciparum (isolate 3D7) OX=36329 GN=PF3D7_1008100 PE=4 SV=1	0	46.12	4	11	12	11	3853	452.7	8.51	38.05	11	1
High	Master Protein	Q8IEG2	P. falciparum 3D7	Uncharacterized protein OS=Plasmodium falciparum (isolate 3D7) OX=36329 GN=PF3D7_1315300 PE=4 SV=1	0	44.92	36	7	12	7	477	56.3	5.8	42.43	7	1
High	Master Protein	Q8III5	P. falciparum 3D7	Insulinase, putative OS=Plasmodium falciparum (isolate 3D7) OX=36329 GN=PF3D7_1118300 PE=4 SV=1	0	44.477	13	11	12	11	1488	173.5	5.43	36.75	11	1
High	Master Protein	Q8I527	P. falciparum 3D7	hydroxyethylthiazole kinase OS=Plasmodium falciparum (isolate 3D7) OX=36329 GN=PF3D7_1239600 PE=4 SV=1	0	44.073	33	6	12	6	302	33.9	8.63	40.39	6	1
High	Master Protein	C0H4U5	P. falciparum 3D7	Uncharacterized protein OS=Plasmodium falciparum (isolate 3D7) OX=36329 GN=PF3D7_0813400 PE=4 SV=1	0	44.022	14	9	12	9	659	76.8	5.5	42.1	9	1
High	Master Protein	Q8IL66	P. falciparum 3D7	Zinc finger protein, putative OS=Plasmodium falciparum (isolate 3D7) OX=36329 GN=PF3D7_1440400 PE=4 SV=2	0	43.653	13	12	12	12	1280	152.7	7.74	37.68	12	1
High	Master Protein	Q8II19	P. falciparum 3D7	GPI inositol-deacylase OS=Plasmodium falciparum (isolate 3D7) OX=36329 GN=PF3D7_1134500 PE=3 SV=2	0	43.638	8	11	12	11	1744	210.4	9.58	35.27	11	1
High	Master Protein	O77364	P. falciparum 3D7	60S ribosomal protein L26, putative OS=Plasmodium falciparum (isolate 3D7) OX=36329 GN=PF3D7_0312800 PE=1 SV=1	0	43.593	33	5	12	5	126	14.8	11.12	49.91	5	1
High	Master Protein	C6KT09	P. falciparum 3D7	Malate:quinone oxidoreductase OS=Plasmodium falciparum (isolate 3D7) OX=36329 GN=PF3D7_0616800 PE=4 SV=1	0	43.384	22	10	12	10	521	59.5	8.97	35.24	10	1
High	Master Protein	Q8ID28	P. falciparum 3D7	26S proteasome regulatory subunit RPN11, putative OS=Plasmodium falciparum (isolate 3D7) OX=36329 GN=PF3D7_1368100 PE=4 SV=1	0	42.909	36	9	12	9	311	35.2	6.73	36.79	9	1
High	Master Protein	Q8I259	P. falciparum 3D7	Leucine-rich repeat protein OS=Plasmodium falciparum (isolate 3D7) OX=36329 GN=PF3D7_0108300 PE=4 SV=2	0	42.776	7	12	12	12	2221	254.8	5.68	35.42	12	1
High	Master Protein	C0H4A6	P. falciparum 3D7	Ribosomal protein L15 OS=Plasmodium falciparum (isolate 3D7) OX=36329 GN=PF3D7_0415900 PE=1 SV=1	0	42.244	32	7	12	7	205	24.1	11.25	31.99	7	1
High	Master Protein	Q8IBN5	P. falciparum 3D7	40S ribosomal protein S5, putative OS=Plasmodium falciparum (isolate 3D7) OX=36329 GN=PF3D7_0721600 PE=1 SV=1	0	40.207	39	8	12	8	195	21.8	9.61	39	8	1
High	Master Protein	Q8IJB1	P. falciparum 3D7	LEM3/CDC50 family protein, putative OS=Plasmodium falciparum (isolate 3D7) OX=36329 GN=PF3D7_1029400 PE=3 SV=1	0	40.053	24	10	12	10	501	59.4	9.16	30.4	10	1
High	Master Protein	C6S3F2	P. falciparum 3D7	Serine esterase, putative OS=Plasmodium falciparum (isolate 3D7) OX=36329 GN=PF3D7_1116100 PE=4 SV=1	0	39.932	9	11	12	11	1830	216.9	8.65	37.6	11	1
High	Master Protein	Q8I462	P. falciparum 3D7	Phytanoyl-CoA dioxygenase OS=Plasmodium falciparum (isolate 3D7) OX=36329 GN=PF3D7_0503900 PE=4 SV=1	0	39.561	18	9	12	9	662	78.4	8.85	27.95	9	1
High	Master Protein	Q8I2I3	P. falciparum 3D7	Gamma-tubulin complex component, putative OS=Plasmodium falciparum (isolate 3D7) OX=36329 GN=PF3D7_0933500 PE=3 SV=1	0	38.558	9	10	12	10	1512	180.4	8.15	29.62	10	1
High	Master Protein	Q8I3J8	P. falciparum 3D7	Uncharacterized protein OS=Plasmodium falciparum (isolate 3D7) OX=36329 GN=PF3D7_0526700 PE=4 SV=1	0	37.356	13	9	12	9	796	93.5	5.47	34.34	9	1
High	Master Protein	Q8IIL3	P. falciparum 3D7	Uncharacterized protein OS=Plasmodium falciparum (isolate 3D7) OX=36329 GN=PF3D7_1114900 PE=4 SV=1	0	36.562	5	12	12	12	2480	295.2	7.99	25.15	12	1
High	Master Protein	Q8IB51	P. falciparum 3D7	60S ribosomal protein L22, putative OS=Plasmodium falciparum (isolate 3D7) OX=36329 GN=PF3D7_0821700 PE=1 SV=1	0	36.345	27	6	12	6	139	16.4	10.15	46.92	6	1
High	Master Protein	Q8IKX4	P. falciparum 3D7	Signal recognition particle 54 kDa protein OS=Plasmodium falciparum (isolate 3D7) OX=36329 GN=PF3D7_1450100 PE=3 SV=1	0	35.02	23	10	12	10	500	55.9	8.97	33.49	10	1
High	Master Protein	Q8I5X5	P. falciparum 3D7	Uncharacterized protein OS=Plasmodium falciparum (isolate 3D7) OX=36329 GN=PF3D7_1207000 PE=4 SV=1	0	32.084	5	12	12	12	2612	311.2	8.03	26.71	12	1
High	Master Protein	O77349	P. falciparum 3D7	ATP synthase F0 subunit d-like protein, putative OS=Plasmodium falciparum (isolate 3D7) OX=36329 GN=PF3D7_0311800 PE=4 SV=2	0	30.602	20	10	12	10	609	73.5	6.23	24.91	10	1
High	Master Protein	C6KTB9	P. falciparum 3D7	Choline/ethanolaminephosphotransferase, putative OS=Plasmodium falciparum (isolate 3D7) OX=36329 GN=PF3D7_0628300.1 PE=3 SV=1	0	30.095	20	6	12	6	391	45.1	9.36	33.14	6	1
High	Master Protein	Q8IDB8	P. falciparum 3D7	YOP1-like protein, putative OS=Plasmodium falciparum (isolate 3D7) OX=36329 GN=PF3D7_1358700 PE=3 SV=1	0	19.814	28	6	12	6	153	18.4	9.31	27.84	6	1
High	Master Protein	Q8IJ28	P. falciparum 3D7	Antigen UB05 OS=Plasmodium falciparum (isolate 3D7) OX=36329 GN=PF3D7_1038000.1 PE=4 SV=2	0	12.893	27	5	12	5	119	13.7	9.42	16.42	5	1
High	Master Protein	Cont_P15497	UCP	Apolipoprotein A-I OS=Bos taurus OX=9913 GN=APOA1 PE=1 SV=3	0	46.495	42	10	12	10	265	30.3	5.97	38.02	10	1
High	Master Protein	P35908	Homo sapiens	Keratin, type II cytoskeletal 2 epidermal OS=Homo sapiens OX=9606 GN=KRT2 PE=1 SV=2	0	40.924	16	11	12	9	639	65.4	8	31.82	11	1
High	Master Protein	Q8IBU1	P. falciparum 3D7	Cation diffusion facilitator family protein, putative OS=Plasmodium falciparum (isolate 3D7) OX=36329 GN=PF3D7_0715900 PE=4 SV=1	0	65.971	20	8	11	8	556	62.9	6.3	43.99	8	1
High	Master Protein	Q8IHT7	P. falciparum 3D7	ATP synthase-associated protein, putative OS=Plasmodium falciparum (isolate 3D7) OX=36329 GN=PF3D7_1142800 PE=4 SV=1	0	55.707	46	10	11	10	297	35.4	8.29	39.35	10	1
High	Master Protein	Q8I5T1	P. falciparum 3D7	Peripheral plastid protein 1, putative OS=Plasmodium falciparum (isolate 3D7) OX=36329 GN=PF3D7_1212100 PE=4 SV=1	0	54.25	17	8	11	8	558	66.4	9.52	43.9	8	1
High	Master Protein	O96260	P. falciparum 3D7	Replication factor C subunit 2, putative OS=Plasmodium falciparum (isolate 3D7) OX=36329 GN=PF3D7_0218000 PE=3 SV=1	0	53.586	36	8	11	8	330	37.9	6.79	41.3	8	1
High	Master Protein	Q76NM3	P. falciparum 3D7	L-lactate dehydrogenase OS=Plasmodium falciparum (isolate 3D7) OX=36329 GN=PF3D7_1324900 PE=1 SV=1	0	53.232	43	10	11	10	316	34.1	7.55	40.93	10	1
High	Master Protein	O96156	P. falciparum 3D7	Pantothenate transporter OS=Plasmodium falciparum (isolate 3D7) OX=36329 GN=PF3D7_0206200 PE=3 SV=2	0	52.024	21	6	11	6	565	62.6	7.05	42.17	6	1
High	Master Protein	Q8ILX4	P. falciparum 3D7	P1/s1 nuclease, putative OS=Plasmodium falciparum (isolate 3D7) OX=36329 GN=PF3D7_1412000 PE=3 SV=1	0	51.365	30	6	11	6	320	37.8	9.09	55.98	6	1
High	Master Protein	Q8IKS3	P. falciparum 3D7	AP-1 complex subunit gamma, putative OS=Plasmodium falciparum (isolate 3D7) OX=36329 GN=PF3D7_1455500 PE=4 SV=1	0	50.135	17	10	11	10	1081	124.2	6.86	36.24	10	1
High	Master Protein	Q8II26	P. falciparum 3D7	Uncharacterized protein OS=Plasmodium falciparum (isolate 3D7) OX=36329 GN=PF3D7_1133900 PE=4 SV=2	0	49.504	13	10	11	10	1231	146.3	4.94	38.79	10	1
High	Master Protein	Q8IDE1	P. falciparum 3D7	Dynein heavy chain OS=Plasmodium falciparum (isolate 3D7) OX=36329 GN=PF3D7_1356100 PE=4 SV=1	0	49.087	17	10	11	10	964	113.7	5.78	37.51	10	1
High	Master Protein	A0A140KXW6	P. falciparum 3D7	Elongation factor Tu OS=Plasmodium falciparum (isolate 3D7) OX=36329 GN=PF3D7_API02900 PE=3 SV=1	0	48.823	23	9	11	9	410	46.6	8.28	39.42	9	1
High	Master Protein	Q8IBS1	P. falciparum 3D7	Thioredoxin-like protein OS=Plasmodium falciparum (isolate 3D7) OX=36329 GN=PF3D7_0717900 PE=4 SV=1	0	48.715	36	9	11	9	449	53.3	8.51	43.77	9	1
High	Master Protein	Q8I719	P. falciparum 3D7	cGMP-dependent protein kinase OS=Plasmodium falciparum (isolate 3D7) OX=36329 GN=PKG PE=1 SV=1	0	47.618	16	10	11	9	853	97.6	5.57	37.76	10	1
High	Master Protein	Q8IHM9	P. falciparum 3D7	Uncharacterized protein OS=Plasmodium falciparum (isolate 3D7) OX=36329 GN=PF3D7_1149400 PE=4 SV=2	0	47.597	30	7	11	7	209	25.4	9.42	44.86	7	1
High	Master Protein	Q8I3F9	P. falciparum 3D7	Formin 1 OS=Plasmodium falciparum (isolate 3D7) OX=36329 GN=PF3D7_0530900 PE=4 SV=1	0	46.864	7	11	11	10	2675	309.3	8.18	33.6	11	1
High	Master Protein	O96245	P. falciparum 3D7	MtN3-like protein OS=Plasmodium falciparum (isolate 3D7) OX=36329 GN=PF3D7_0216600 PE=3 SV=1	0	46.775	19	9	11	9	686	77.5	5.74	39.94	9	1
High	Master Protein	Q8I6S5	P. falciparum 3D7	2-oxoglutarate dehydrogenase E1 component OS=Plasmodium falciparum (isolate 3D7) OX=36329 GN=PF3D7_0820700 PE=3 SV=1	0	46.106	16	11	11	11	1038	121.1	7.8	39.62	11	1
High	Master Protein	Q8I5H7	P. falciparum 3D7	GTP cyclohydrolase 1 OS=Plasmodium falciparum (isolate 3D7) OX=36329 GN=PF3D7_1224000 PE=3 SV=1	0	44.902	24	11	11	11	389	45.8	9.35	44.14	11	1
High	Master Protein	C0H5B7	P. falciparum 3D7	CDP-diacylglycerol--inositol 3-phosphatidyltransferase OS=Plasmodium falciparum (isolate 3D7) OX=36329 GN=PF3D7_1315600 PE=3 SV=1	0	44.414	15	3	11	3	209	23.9	9.38	33.5	3	1
High	Master Protein	C0H4S6	P. falciparum 3D7	Uncharacterized protein OS=Plasmodium falciparum (isolate 3D7) OX=36329 GN=PF3D7_0807200 PE=4 SV=1	0	44.081	23	7	11	7	414	48.8	9.31	46.38	7	1
High	Master Protein	Q8I1X3	P. falciparum 3D7	TMEM33 domain-containing protein, putative OS=Plasmodium falciparum (isolate 3D7) OX=36329 GN=PF3D7_0405600 PE=3 SV=2	0	43.679	35	8	11	8	315	37.8	9.54	34.35	8	1
High	Master Protein	Q8IBF8	P. falciparum 3D7	AP complex subunit beta OS=Plasmodium falciparum (isolate 3D7) OX=36329 GN=PF3D7_0730200 PE=3 SV=2	0	43.413	13	8	11	8	858	100.3	5.64	37.55	8	1
High	Master Protein	Q8IL42	P. falciparum 3D7	Protein transport protein SEC7, putative OS=Plasmodium falciparum (isolate 3D7) OX=36329 GN=PF3D7_1442900 PE=4 SV=1	0	43.037	4	11	11	11	3384	404.3	6.51	34.58	11	1
High	Master Protein	Q8IHW8	P. falciparum 3D7	Uncharacterized protein OS=Plasmodium falciparum (isolate 3D7) OX=36329 GN=PF3D7_1139800 PE=4 SV=1	0	42.807	6	11	11	11	2213	265.1	8.81	33.78	11	1
High	Master Protein	Q8IHX6	P. falciparum 3D7	WD repeat-containing protein, putative OS=Plasmodium falciparum (isolate 3D7) OX=36329 GN=PF3D7_1138800 PE=4 SV=2	0	42.742	6	10	11	10	1920	221.9	8.87	28.52	10	1
High	Master Protein	Q8IEL0	P. falciparum 3D7	ER membrane protein complex subunit 7, putative OS=Plasmodium falciparum (isolate 3D7) OX=36329 GN=PF3D7_1310500 PE=4 SV=1	0	42.156	34	6	11	6	205	24.4	8.51	30.74	6	1
High	Master Protein	C0H536	P. falciparum 3D7	CCAAT-box DNA binding protein subunit B OS=Plasmodium falciparum (isolate 3D7) OX=36329 GN=PF3D7_0914100 PE=4 SV=1	0	42.009	7	9	11	9	1166	138.2	8.92	35.03	9	1
High	Master Protein	C0H4S1	P. falciparum 3D7	Dpy-19-like C-mannosyltransferase, putative OS=Plasmodium falciparum (isolate 3D7) OX=36329 GN=PF3D7_0806200 PE=3 SV=1	0	41.899	14	9	11	9	1018	122	9.23	32.92	9	1
High	Master Protein	Q8IIQ6	P. falciparum 3D7	Vacuolar protein sorting-associated protein 35 OS=Plasmodium falciparum (isolate 3D7) OX=36329 GN=PF3D7_1110500 PE=3 SV=1	0	41.805	13	9	11	9	1050	123.4	6.39	33.18	9	1
High	Master Protein	C6KT03	P. falciparum 3D7	Kinetochore protein NDC80 OS=Plasmodium falciparum (isolate 3D7) OX=36329 GN=PF3D7_0616200 PE=3 SV=1	0	40.606	25	11	11	11	591	69.8	5.57	36.53	11	1
High	Master Protein	Q8IEH4	P. falciparum 3D7	RAP domain-containing protein OS=Plasmodium falciparum (isolate 3D7) OX=36329 GN=PF3D7_1314000 PE=4 SV=1	0	40.218	12	10	11	10	1205	143.5	8.95	36.41	10	1
High	Master Protein	O77368	P. falciparum 3D7	P-type ATPase, putative OS=Plasmodium falciparum (isolate 3D7) OX=36329 GN=PF3D7_0319000 PE=4 SV=1	0	39.931	9	10	11	10	1864	217.9	7.97	27.9	10	1
High	Master Protein	C0H4A7	P. falciparum 3D7	histone acetyltransferase OS=Plasmodium falciparum (isolate 3D7) OX=36329 GN=PF3D7_0416400 PE=3 SV=1	0	39.814	11	9	11	9	1259	146.6	6.67	33.31	9	1
High	Master Protein	Q8I2D9	P. falciparum 3D7	CX3CL1-binding protein 1 OS=Plasmodium falciparum (isolate 3D7) OX=36329 GN=CBP1 PE=1 SV=1	0	39.595	24	6	11	6	243	28.2	8.9	35.85	6	1
High	Master Protein	Q8IJH8	P. falciparum 3D7	Phospholipid scramblase OS=Plasmodium falciparum (isolate 3D7) OX=36329 GN=PLSCR PE=1 SV=1	0	38.213	36	7	11	7	275	33	7.83	36.46	7	1
High	Master Protein	Q8IB73	P. falciparum 3D7	Dicarboxylate/tricarboxylate carrier OS=Plasmodium falciparum (isolate 3D7) OX=36329 GN=PF3D7_0823900 PE=3 SV=1	0	37.998	26	8	11	8	318	35.4	9.55	30.27	8	1
High	Master Protein	Q8IK20	P. falciparum 3D7	Exported lipase 2 OS=Plasmodium falciparum (isolate 3D7) OX=36329 GN=PF3D7_1001600 PE=4 SV=1	0	37.49	16	10	11	10	763	88.5	7.08	36.3	10	1
High	Master Protein	Q8ILL4	P. falciparum 3D7	Vacuolar protein sorting-associated protein 3, putative OS=Plasmodium falciparum (isolate 3D7) OX=36329 GN=PF3D7_1423800 PE=4 SV=2	0	36.94	8	10	11	10	1468	176.6	8.47	29.07	10	1
High	Master Protein	A0A144A3U7	P. falciparum 3D7	Glutaminyl-peptide cyclotransferase, putative OS=Plasmodium falciparum (isolate 3D7) OX=36329 GN=PF3D7_1446900 PE=4 SV=1	0	36.675	28	9	11	9	383	44.7	8.65	31.26	9	1
High	Master Protein	A0A5K1K9F9	P. falciparum 3D7	Glycoside hydrolase 35 catalytic domain-containing protein OS=Plasmodium falciparum (isolate 3D7) OX=36329 GN=PF3D7_1351200 PE=4 SV=1	0	36.637	8	9	11	9	1550	186.2	9.2	35.11	9	1
High	Master Protein	Q8IES7	P. falciparum 3D7	PI3K/PI4K catalytic domain-containing protein OS=Plasmodium falciparum (isolate 3D7) OX=36329 GN=PF3D7_1303800 PE=4 SV=1	0	36.04	1	11	11	10	9271	1111.1	9	25.97	11	1
High	Master Protein	Q8IEL8	P. falciparum 3D7	Vacuolar protein sorting-associated protein 18, putative OS=Plasmodium falciparum (isolate 3D7) OX=36329 GN=PF3D7_1309700 PE=4 SV=1	0	35.781	6	10	11	10	1672	198.2	7.72	25.75	10	1
High	Master Protein	Q7KQK3	P. falciparum 3D7	Heat shock protein DNAJ homologue Pfj4 OS=Plasmodium falciparum (isolate 3D7) OX=36329 GN=PF3D7_1211400 PE=4 SV=1	0	34.666	24	7	11	7	244	28	9.03	33.51	7	1
High	Master Protein	Q8I310	P. falciparum 3D7	Phospholipid or glycerol acyltransferase, putative OS=Plasmodium falciparum (isolate 3D7) OX=36329 GN=PF3D7_0914200 PE=3 SV=1	0	34.123	21	8	11	8	418	49.3	8.98	32.27	8	1
High	Master Protein	Q8IAZ5	P. falciparum 3D7	Vacuolar protein sorting-associated protein 9, putative OS=Plasmodium falciparum (isolate 3D7) OX=36329 GN=PF3D7_0815800 PE=4 SV=1	0	33.157	7	8	11	8	1833	214.6	6.61	33.62	8	1
High	Master Protein	O97289	P. falciparum 3D7	Peptidase, putative OS=Plasmodium falciparum (isolate 3D7) OX=36329 GN=PF3D7_0321500 PE=4 SV=2	0	33.001	13	11	11	11	1074	125.8	6.6	27.98	11	1
High	Master Protein	Q8ILN2	P. falciparum 3D7	Copper transport protein OS=Plasmodium falciparum (isolate 3D7) OX=36329 GN=PF3D7_1421900 PE=3 SV=1	0	22.409	17	2	11	2	160	18.7	8.22	28.91	2	1
High	Master Protein	Q8IEM5	P. falciparum 3D7	mRNA-decapping enzyme 2, putative OS=Plasmodium falciparum (isolate 3D7) OX=36329 GN=PF3D7_1308900 PE=3 SV=1	0	4.962	3	2	11	2	1173	137.4	9.04	1.84	2	1
High	Master Protein	P0DMV9	Homo sapiens	Heat shock 70 kDa protein 1B OS=Homo sapiens OX=9606 GN=HSPA1B PE=1 SV=1	0	59.651	22	8	11	5	641	70	5.66	42.53	8	1
High	Master Protein	Q9NP58	Homo sapiens	ATP-binding cassette sub-family B member 6 OS=Homo sapiens OX=9606 GN=ABCB6 PE=1 SV=1	0	57.993	18	9	11	9	842	93.8	8.48	45.41	9	1
High	Master Protein	P00568	Homo sapiens	Adenylate kinase isoenzyme 1 OS=Homo sapiens OX=9606 GN=AK1 PE=1 SV=3	0	43.782	41	8	11	7	194	21.6	8.63	32.8	8	1
High	Master Protein	P27797	Homo sapiens	Calreticulin OS=Homo sapiens OX=9606 GN=CALR PE=1 SV=1	0	35	39	8	11	8	417	48.1	4.44	31.08	8	1
High	Master Protein	Q8IIX0	P. falciparum 3D7	60S acidic ribosomal protein P1, putative OS=Plasmodium falciparum (isolate 3D7) OX=36329 GN=PF3D7_1103100 PE=3 SV=1	0	66.855	42	3	10	3	118	13	4.6	59.61	3	1
High	Master Protein	Q8IIK2	P. falciparum 3D7	Guanine nucleotide-exchange factor SEC12 OS=Plasmodium falciparum (isolate 3D7) OX=36329 GN=PF3D7_1116400 PE=4 SV=1	0	63.753	23	8	10	8	485	56.5	7.97	43.88	8	1
High	Master Protein	Q8I420	P. falciparum 3D7	Triose phosphate transporter OS=Plasmodium falciparum (isolate 3D7) OX=36329 GN=PF3D7_0508300 PE=4 SV=1	0	63.161	15	6	10	6	342	39	9.41	48.73	6	1
High	Master Protein	Q6ZMA8	P. falciparum 3D7	Vacuolar proton pump subunit B OS=Plasmodium falciparum (isolate 3D7) OX=36329 GN=PF3D7_0406100 PE=3 SV=1	0	63.05	35	9	10	9	494	55.8	5.68	44.91	9	1
High	Master Protein	Q8I6T5	P. falciparum 3D7	Transmembrane emp24 domain-containing protein, putative OS=Plasmodium falciparum (isolate 3D7) OX=36329 GN=PF3D7_1314500 PE=3 SV=1	0	61.403	31	7	10	7	206	24.4	6.35	47.87	7	1
High	Master Protein	O97224	P. falciparum 3D7	Palmitoyltransferase OS=Plasmodium falciparum (isolate 3D7) OX=36329 GN=PF3D7_0303400 PE=3 SV=3	0	53.432	20	10	10	10	616	73.8	8.21	40.37	10	1
High	Master Protein	Q8I480	P. falciparum 3D7	RING finger protein PFE0100w OS=Plasmodium falciparum (isolate 3D7) OX=36329 GN=PFE0100w PE=1 SV=1	0	51.882	8	7	10	7	1272	151.5	9	32.58	7	1
High	Master Protein	Q8I4Y5	P. falciparum 3D7	ADP-ribosylation factor GTPase-activating protein OS=Plasmodium falciparum (isolate 3D7) OX=36329 GN=PF3D7_1244600 PE=1 SV=1	0	49.453	29	7	10	7	332	37.3	5.71	32.79	7	1
High	Master Protein	Q8ID85	P. falciparum 3D7	RuvB-like helicase OS=Plasmodium falciparum (isolate 3D7) OX=36329 GN=PF3D7_1362200 PE=3 SV=1	0	49.31	33	10	10	10	483	54.6	5.44	38.14	10	1
High	Master Protein	Q8IKY9	P. falciparum 3D7	Ubiquitin-protein ligase, putative OS=Plasmodium falciparum (isolate 3D7) OX=36329 GN=PF3D7_1448400 PE=4 SV=1	0	49.18	14	9	10	9	851	100.4	8.91	38.64	9	1
High	Master Protein	C6KSX9	P. falciparum 3D7	Syntaxin-binding protein, putative OS=Plasmodium falciparum (isolate 3D7) OX=36329 GN=PF3D7_0613700 PE=3 SV=1	0	48.473	15	7	10	7	703	82.7	6.57	31.5	7	1
High	Master Protein	Q8IBI3	P. falciparum 3D7	Proteasome subunit alpha type OS=Plasmodium falciparum (isolate 3D7) OX=36329 GN=PF3D7_0727400 PE=1 SV=1	0	47.18	46	9	10	8	256	28.4	5.08	31.74	9	1
High	Master Protein	O97278	P. falciparum 3D7	ABC transporter I family member 1, putative OS=Plasmodium falciparum (isolate 3D7) OX=36329 GN=PF3D7_0319700 PE=4 SV=4	0	46.874	5	10	10	10	3133	375.6	8.56	35.15	10	1
High	Master Protein	Q8I415	P. falciparum 3D7	Single-stranded DNA-binding protein OS=Plasmodium falciparum (isolate 3D7) OX=36329 GN=PF3D7_0508800 PE=1 SV=1	0	46.061	45	9	10	9	284	33.8	8.29	36.68	9	1
High	Master Protein	Q8IKM6	P. falciparum 3D7	Inner membrane complex sub-compartment protein 3 OS=Plasmodium falciparum (isolate 3D7) OX=36329 GN=PF3D7_1460600 PE=4 SV=1	0	43.984	59	8	10	8	148	17.1	6.14	35.33	8	1
High	Master Protein	Q8IDK7	P. falciparum 3D7	glutamate--tRNA ligase OS=Plasmodium falciparum (isolate 3D7) OX=36329 GN=PF3D7_1349200 PE=1 SV=1	0	43.947	16	10	10	10	863	101.4	8.75	36.06	10	1
High	Master Protein	Q8IIJ9	P. falciparum 3D7	Dipeptidyl aminopeptidase 1 OS=Plasmodium falciparum (isolate 3D7) OX=36329 GN=DPAP1 PE=1 SV=1	0	43.852	24	10	10	10	700	80.4	6.19	32.48	10	1
High	Master Protein	Q8II71	P. falciparum 3D7	26S proteasome regulatory subunit RPN7, putative OS=Plasmodium falciparum (isolate 3D7) OX=36329 GN=PF3D7_1129200 PE=4 SV=2	0	43.476	21	9	10	9	393	46.6	6.8	32.76	9	1
High	Master Protein	Q9NLB8	P. falciparum 3D7	EH domain-containing protein OS=Plasmodium falciparum (isolate 3D7) OX=36329 GN=PF3D7_0304200 PE=4 SV=1	0	43.362	27	10	10	10	533	62.3	8.02	31.93	10	1
High	Master Protein	O97247	P. falciparum 3D7	CCT-beta OS=Plasmodium falciparum (isolate 3D7) OX=36329 GN=PF3D7_0306800 PE=3 SV=4	0	42.846	23	9	10	9	533	59.2	5.71	30.43	9	1
High	Master Protein	Q8I586	P. falciparum 3D7	Asparagine and aspartate rich protein 1 OS=Plasmodium falciparum (isolate 3D7) OX=36329 GN=PF3D7_1233600 PE=4 SV=1	0	42.412	2	10	10	10	5439	645.9	6.43	28.25	10	1
High	Master Protein	Q8I6Z7	P. falciparum 3D7	Dual 3',5'-cyclic-AMP and -GMP phosphodiesterase beta OS=Plasmodium falciparum (isolate 3D7) OX=36329 GN=PDEbeta PE=1 SV=1	0	40.465	9	8	10	8	1139	133.1	7.56	36.44	8	1
High	Master Protein	C6KSW5	P. falciparum 3D7	Eukaryotic translation initiation factor 3 subunit L OS=Plasmodium falciparum (isolate 3D7) OX=36329 GN=PF3D7_0612100 PE=3 SV=1	0	40.34	19	8	10	8	656	78.1	8.24	35.34	8	1
High	Master Protein	Q8ILY9	P. falciparum 3D7	protein-synthesizing GTPase OS=Plasmodium falciparum (isolate 3D7) OX=36329 GN=PF3D7_1410600 PE=4 SV=1	0	40.099	27	9	10	8	465	51.2	7.94	29.08	9	1
High	Master Protein	Q8IES2	P. falciparum 3D7	Plasmodium RESA N-terminal domain-containing protein OS=Plasmodium falciparum (isolate 3D7) OX=36329 GN=PF3D7_1304300 PE=4 SV=1	0	39.939	59	9	10	9	213	25.7	9.22	33.58	9	1
High	Master Protein	A0A5K1K9E8	P. falciparum 3D7	TOG domain-containing protein OS=Plasmodium falciparum (isolate 3D7) OX=36329 GN=PF3D7_1322200 PE=4 SV=1	0	39.832	3	9	10	9	3438	402.2	8.21	27.53	9	1
High	Master Protein	Q8IDG9	P. falciparum 3D7	Uncharacterized protein OS=Plasmodium falciparum (isolate 3D7) OX=36329 GN=PF3D7_1353100 PE=4 SV=1	0	39.6	21	5	10	5	285	32.8	9.19	49.29	5	1
High	Master Protein	Q8IKB5	P. falciparum 3D7	Intimal thickness related receptor IRP domain-containing protein OS=Plasmodium falciparum (isolate 3D7) OX=36329 GN=PF3D7_1472300 PE=4 SV=2	0	38.865	20	10	10	10	535	64.4	8.78	29.18	10	1
High	Master Protein	Q8I447	P. falciparum 3D7	DNA mismatch repair protein OS=Plasmodium falciparum (isolate 3D7) OX=36329 GN=PF3D7_0505500 PE=3 SV=1	0	38.552	10	10	10	10	1350	156.3	6.4	29.81	10	1
High	Master Protein	O96183	P. falciparum 3D7	Secretory complex protein 61 gamma subunit OS=Plasmodium falciparum (isolate 3D7) OX=36329 GN=PF3D7_0210000 PE=3 SV=1	0	38.215	57	3	10	3	81	9.3	8.29	59.57	3	1
High	Master Protein	Q8IAN2	P. falciparum 3D7	Filament assembling protein, putative OS=Plasmodium falciparum (isolate 3D7) OX=36329 GN=PF3D7_0803200 PE=3 SV=1	0	37.986	11	7	10	7	728	86.7	7.5	34.38	7	1
High	Master Protein	Q8I0U9	P. falciparum 3D7	Phosphoenolpyruvate/phosphate translocator OS=Plasmodium falciparum (isolate 3D7) OX=36329 GN=PF3D7_0530200 PE=4 SV=1	0	37.356	14	5	10	5	524	59.8	9.91	32.91	5	1
High	Master Protein	Q8I1Z2	P. falciparum 3D7	Pre-mRNA-splicing factor CLF1, putative OS=Plasmodium falciparum (isolate 3D7) OX=36329 GN=PF3D7_0403700 PE=4 SV=1	0	37.147	15	10	10	10	780	94	4.97	28.51	10	1
High	Master Protein	Q9U0J0	P. falciparum 3D7	Replication protein A1, large subunit OS=Plasmodium falciparum (isolate 3D7) OX=36329 GN=PF3D7_0409600 PE=3 SV=1	0	36.95	10	9	10	9	1145	134.1	7.03	30.31	9	1
High	Master Protein	Q8IC26	P. falciparum 3D7	Phosphoinositide-binding protein, putative OS=Plasmodium falciparum (isolate 3D7) OX=36329 GN=PF3D7_0704400 PE=4 SV=1	0	36.745	13	10	10	10	1010	118.8	6.74	24.79	10	1
High	Master Protein	Q8I3K0	P. falciparum 3D7	Suppressor of forked domain-containing protein OS=Plasmodium falciparum (isolate 3D7) OX=36329 GN=PF3D7_0526500 PE=4 SV=1	0	36.722	6	7	10	7	1384	165.3	7.69	34.3	7	1
High	Master Protein	Q8ILB0	P. falciparum 3D7	ER membrane protein complex subunit 4 OS=Plasmodium falciparum (isolate 3D7) OX=36329 GN=PF3D7_1435400 PE=3 SV=1	0	35.846	27	7	10	7	190	21.8	9.5	33.07	7	1
High	Master Protein	Q8I5F3	P. falciparum 3D7	Mic1 domain-containing protein OS=Plasmodium falciparum (isolate 3D7) OX=36329 GN=PF3D7_1226400 PE=4 SV=2	0	35.835	17	10	10	10	856	101.9	7.94	33.67	10	1
High	Master Protein	Q8IAM0	P. falciparum 3D7	Glutamate dehydrogenase, putative OS=Plasmodium falciparum (isolate 3D7) OX=36329 GN=PF3D7_0802000 PE=3 SV=1	0	35.032	10	10	10	10	1397	160.3	6.74	32.7	10	1
High	Master Protein	Q8IAL6	P. falciparum 3D7	Mannose-6-phosphate isomerase, putative OS=Plasmodium falciparum (isolate 3D7) OX=36329 GN=PF3D7_0801800 PE=4 SV=1	0	34.632	10	8	10	8	1011	117.6	7.14	23.84	8	1
High	Master Protein	B9ZSJ6	P. falciparum 3D7	Phosphatidylinositol 4-kinase, putative OS=Plasmodium falciparum (isolate 3D7) OX=36329 GN=PF3D7_0419900 PE=4 SV=2	0	34.003	2	9	10	9	5035	611.3	9.47	26.99	9	1
High	Master Protein	Q8IAN5	P. falciparum 3D7	AAA family ATPase, putative OS=Plasmodium falciparum (isolate 3D7) OX=36329 GN=PF3D7_0803500 PE=4 SV=1	0	33.98	10	9	10	9	1467	175.5	6.81	33.25	9	1
High	Master Protein	C6KT13	P. falciparum 3D7	Nuclear segregation protein OS=Plasmodium falciparum (isolate 3D7) OX=36329 GN=PF3D7_0617200 PE=4 SV=1	0	32.988	20	10	10	10	446	52.9	9.13	25.98	10	1
High	Master Protein	A0A5K1K870	P. falciparum 3D7	Ribosome-interacting GTPase 1, putative OS=Plasmodium falciparum (isolate 3D7) OX=36329 GN=PF3D7_0524400 PE=4 SV=1	0	31.497	21	8	10	8	365	40.7	8.97	26.87	8	1
High	Master Protein	Q8IKM5	P. falciparum 3D7	60S ribosomal protein L27 OS=Plasmodium falciparum (isolate 3D7) OX=36329 GN=PF3D7_1460700 PE=1 SV=2	0	31.123	40	6	10	6	146	16.7	10.23	31.51	6	1
High	Master Protein	Q8ILC9	P. falciparum 3D7	Zinc finger protein, putative OS=Plasmodium falciparum (isolate 3D7) OX=36329 GN=PF3D7_1433400 PE=4 SV=2	0	31.11	2	10	10	10	5757	682	8.68	28.16	10	1
High	Master Protein	Q8IET0	P. falciparum 3D7	Sodium/hydrogen exchanger OS=Plasmodium falciparum (isolate 3D7) OX=36329 GN=PF3D7_1303500 PE=4 SV=1	0	30.83	5	10	10	10	1920	225.9	8.48	23.63	10	1
High	Master Protein	Q8IK92	P. falciparum 3D7	Vacuole membrane protein 1, putative OS=Plasmodium falciparum (isolate 3D7) OX=36329 GN=PF3D7_1474600 PE=4 SV=1	0	29.7	18	7	10	7	394	46.2	8.66	27.33	7	1
High	Master Protein	Q8IDX9	P. falciparum 3D7	MSP7-like protein OS=Plasmodium falciparum (isolate 3D7) OX=36329 GN=PF3D7_1335000 PE=4 SV=1	0	29.647	34	8	10	8	380	42.9	5.29	30.26	8	1
High	Master Protein	Q8IKQ1	P. falciparum 3D7	Uncharacterized protein OS=Plasmodium falciparum (isolate 3D7) OX=36329 GN=PF3D7_1457900 PE=4 SV=1	0	28.774	3	9	10	9	3455	419.1	9.36	21.06	9	1
High	Master Protein	A0A143ZVW7	P. falciparum 3D7	ERYTHROCYTE MEMBRANE PROTEIN PFEMP3 OS=Plasmodium falciparum (isolate 3D7) OX=36329 GN=PF3D7_0704300 PE=4 SV=1	0	28.697	5	8	10	8	1852	217.4	6.84	27.6	8	1
High	Master Protein	Q8IEK9	P. falciparum 3D7	RNA-binding protein, putative OS=Plasmodium falciparum (isolate 3D7) OX=36329 GN=PF3D7_1310700 PE=4 SV=1	0	28.659	71	6	10	6	143	16.5	4.13	33.03	6	1
High	Master Protein	O97248	P. falciparum 3D7	40S ribosomal protein S23, putative OS=Plasmodium falciparum (isolate 3D7) OX=36329 GN=PF3D7_0306900 PE=1 SV=1	0	28.592	33	4	10	4	145	16.1	10.83	34.18	4	1
High	Master Protein	Q8IJP8	P. falciparum 3D7	Prohibitin OS=Plasmodium falciparum (isolate 3D7) OX=36329 GN=PF3D7_1014700 PE=3 SV=1	0	28.299	25	8	10	8	304	34.8	9.69	22.35	8	1
High	Master Protein	C6KT23	P. falciparum 3D7	60S ribosomal protein L27a, putative OS=Plasmodium falciparum (isolate 3D7) OX=36329 GN=PF3D7_0618300 PE=1 SV=1	0	23.492	33	7	10	7	148	16.7	10.54	27.41	7	1
High	Master Protein	O77380	P. falciparum 3D7	CPSF (Cleavage and polyadenylation specific factor), subunit A, putative OS=Plasmodium falciparum (isolate 3D7) OX=36329 GN=PF3D7_0317700 PE=4 SV=2	0	21.64	8	9	10	8	2870	338.3	7.68	19.22	9	1
High	Master Protein	Q8I367	P. falciparum 3D7	Uncharacterized protein OS=Plasmodium falciparum (isolate 3D7) OX=36329 GN=PF3D7_0908400 PE=4 SV=2	0	15.758	26	6	10	6	195	24	9.57	14.81	6	1
High	Master Protein	O94919	Homo sapiens	Endonuclease domain-containing 1 protein OS=Homo sapiens OX=9606 GN=ENDOD1 PE=1 SV=2	0	51.749	28	8	10	8	500	55	5.71	38.14	8	1
High	Master Protein	P04040	Homo sapiens	Catalase OS=Homo sapiens OX=9606 GN=CAT PE=1 SV=3	0	45.268	28	9	10	9	527	59.7	7.39	38.22	9	1
High	Master Protein	P60842	Homo sapiens	Eukaryotic initiation factor 4A-I OS=Homo sapiens OX=9606 GN=EIF4A1 PE=1 SV=1	0	44.184	24	8	10	7	406	46.1	5.48	28	8	1
High	Master Protein	P62826	Homo sapiens	GTP-binding nuclear protein Ran OS=Homo sapiens OX=9606 GN=RAN PE=1 SV=3	0	33.527	48	6	10	5	216	24.4	7.49	36.08	6	1
High	Master Protein	Q5TEC6	Homo sapiens	Histone H3-7 OS=Homo sapiens OX=9606 GN=H3-7 PE=1 SV=1	0	13.103	26	3	10	1	136	15.4	11.27	25.14	3	1
High	Master Protein	O77323	P. falciparum 3D7	T-complex protein 1 subunit eta OS=Plasmodium falciparum (isolate 3D7) OX=36329 GN=MAL3P3.6 PE=3 SV=1	0	63.526	27	8	9	8	539	59.5	5.63	45.47	8	1
High	Master Protein	Q8I3A8	P. falciparum 3D7	AP-4 complex subunit epsilon, putative OS=Plasmodium falciparum (isolate 3D7) OX=36329 GN=PF3D7_0904100 PE=4 SV=2	0	52.101	10	9	9	9	1388	161.3	5.68	37.43	9	1
High	Master Protein	Q8IIS9	P. falciparum 3D7	Polyadenylate-binding protein-interacting protein 1, putative OS=Plasmodium falciparum (isolate 3D7) OX=36329 GN=PF3D7_1107300 PE=4 SV=1	0	48.387	2	7	9	7	3334	381.6	7.05	32.88	7	1
High	Master Protein	Q8IIU3	P. falciparum 3D7	RuvB-like helicase OS=Plasmodium falciparum (isolate 3D7) OX=36329 GN=PF3D7_1106000 PE=3 SV=1	0	46.078	24	7	9	7	475	53.4	7.12	33.55	7	1
High	Master Protein	C0H5J6	P. falciparum 3D7	Protein transport protein Sec24A OS=Plasmodium falciparum (isolate 3D7) OX=36329 GN=PF3D7_1361100 PE=4 SV=1	0	44.585	14	8	9	8	940	106.6	7.05	28.39	8	1
High	Master Protein	Q8IL11	P. falciparum 3D7	Leucine aminopeptidase OS=Plasmodium falciparum (isolate 3D7) OX=36329 GN=LAP PE=1 SV=1	0	44.317	17	8	9	8	605	67.8	8.6	30.6	8	1
High	Master Protein	Q8IBF5	P. falciparum 3D7	IMP1-like protein, putative OS=Plasmodium falciparum (isolate 3D7) OX=36329 GN=PF3D7_0730400 PE=1 SV=1	0	42.439	37	4	9	4	158	17.8	9.32	31.41	4	1
High	Master Protein	Q8IM71	P. falciparum 3D7	Choline kinase OS=Plasmodium falciparum (isolate 3D7) OX=36329 GN=PF3D7_1401800 PE=1 SV=1	0	41.613	29	9	9	9	440	52.2	5.5	28.78	9	1
High	Master Protein	O97336	P. falciparum 3D7	EMP1 trafficking protein-7 OS=Plasmodium falciparum (isolate 3D7) OX=36329 GN=PTP7 PE=1 SV=2	0	40.208	23	6	9	6	317	37.4	8.07	33.56	6	1
High	Master Protein	Q8IDS0	P. falciparum 3D7	V-type proton ATPase subunit D, putative OS=Plasmodium falciparum (isolate 3D7) OX=36329 GN=PF3D7_1341900 PE=3 SV=1	0	39.812	25	8	9	8	247	27.8	9.06	31.97	8	1
High	Master Protein	Q8IB60	P. falciparum 3D7	Protein transport protein SEC23 OS=Plasmodium falciparum (isolate 3D7) OX=36329 GN=pfsec23 PE=2 SV=1	0	39.656	15	8	9	8	759	86.1	6.34	25.85	8	1
High	Master Protein	C0H4U0	P. falciparum 3D7	Uncharacterized protein OS=Plasmodium falciparum (isolate 3D7) OX=36329 GN=PF3D7_0811400 PE=4 SV=1	0	38.947	17	9	9	9	608	71.3	5.57	26.33	9	1
High	Master Protein	C0H5C8	P. falciparum 3D7	Protein kinase domain-containing protein OS=Plasmodium falciparum (isolate 3D7) OX=36329 GN=PF3D7_1321100 PE=4 SV=1	0	38.843	3	8	9	8	3447	404.9	7.01	28.24	8	1
High	Master Protein	Q8IE20	P. falciparum 3D7	Elongation factor Tu OS=Plasmodium falciparum (isolate 3D7) OX=36329 GN=PF3D7_1330600 PE=3 SV=1	0	37.442	22	8	9	8	505	57.6	8.78	25.95	8	1
High	Master Protein	Q8IIS4	P. falciparum 3D7	AP2 domain transcription factor, putative OS=Plasmodium falciparum (isolate 3D7) OX=36329 GN=PF3D7_1107800 PE=4 SV=1	0	36.559	7	8	9	8	1828	206.7	5.99	25.32	8	1
High	Master Protein	Q6ZLZ9	P. falciparum 3D7	Tubulin alpha chain OS=Plasmodium falciparum (isolate 3D7) OX=36329 GN=PF3D7_0903700 PE=3 SV=1	0	36.504	24	7	9	7	453	50.3	5.06	36.67	7	1
High	Master Protein	Q8I5M8	P. falciparum 3D7	Thrombospondin-related apical membrane protein OS=Plasmodium falciparum (isolate 3D7) OX=36329 GN=PF3D7_1218000 PE=4 SV=1	0	36.472	29	8	9	8	352	41.2	5.6	27.43	8	1
High	Master Protein	Q8I5P4	P. falciparum 3D7	Signal recognition particle subunit SRP19 OS=Plasmodium falciparum (isolate 3D7) OX=36329 GN=PF3D7_1216300 PE=4 SV=1	0	36.44	49	7	9	7	152	18	9.73	28.11	7	1
High	Master Protein	Q8IE80	P. falciparum 3D7	Glideosome associated protein with multiple membrane spans 1 OS=Plasmodium falciparum (isolate 3D7) OX=36329 GN=PF3D7_1323700 PE=4 SV=1	0	35.252	22	4	9	4	303	34	4.98	33.41	4	1
High	Master Protein	C0H4M7	P. falciparum 3D7	Transmembrane protein OS=Plasmodium falciparum (isolate 3D7) OX=36329 GN=PF3D7_0713700 PE=4 SV=1	0	34.887	35	5	9	5	209	24.4	5.4	33.91	5	1
High	Master Protein	Q8IAY9	P. falciparum 3D7	Importin subunit beta, putative OS=Plasmodium falciparum (isolate 3D7) OX=36329 GN=PF3D7_0815200 PE=4 SV=1	0	34.333	14	9	9	9	877	99.9	4.97	26.06	9	1
High	Master Protein	C0H527	P. falciparum 3D7	CLU central domain-containing protein OS=Plasmodium falciparum (isolate 3D7) OX=36329 GN=PF3D7_0908500 PE=4 SV=2	0	34.329	5	8	9	8	1993	240	8.91	28.14	8	1
High	Master Protein	Q8I4W9	P. falciparum 3D7	Clathrin adaptor domain-containing protein, putative OS=Plasmodium falciparum (isolate 3D7) OX=36329 GN=PF3D7_1246300 PE=4 SV=1	0	34.165	14	8	9	8	888	103.9	8.06	33.18	8	1
High	Master Protein	O96243	P. falciparum 3D7	Vacuolar protein sorting-associated protein 45 OS=Plasmodium falciparum (isolate 3D7) OX=36329 GN=PF3D7_0216400 PE=3 SV=1	0	34.037	11	8	9	8	722	86.2	6.99	26.54	8	1
High	Master Protein	Q8I1U8	P. falciparum 3D7	Ubiquitin carboxyl-terminal hydrolase OS=Plasmodium falciparum (isolate 3D7) OX=36329 GN=PF3D7_0413900 PE=3 SV=1	0	33.822	14	8	9	8	853	98.4	5.34	24.38	8	1
High	Master Protein	C0H5J0	P. falciparum 3D7	Uncharacterized protein OS=Plasmodium falciparum (isolate 3D7) OX=36329 GN=PF3D7_1359000 PE=3 SV=1	0	33.799	4	9	9	9	3281	394.3	8.75	21.91	9	1
High	Master Protein	Q8I3Y8	P. falciparum 3D7	Inositol-3-phosphate synthase 1 OS=Plasmodium falciparum (isolate 3D7) OX=36329 GN=INO1 PE=3 SV=1	0	33.527	20	8	9	8	604	69.1	7.4	30.34	8	1
High	Master Protein	Q8I353	P. falciparum 3D7	Helicase SKI2W, putative OS=Plasmodium falciparum (isolate 3D7) OX=36329 GN=PF3D7_0909900 PE=4 SV=1	0	33.346	8	8	9	8	1373	160.3	6.99	28.37	8	1
High	Master Protein	Q8IJF3	P. falciparum 3D7	glutamine--fructose-6-phosphate transaminase (isomerizing) OS=Plasmodium falciparum (isolate 3D7) OX=36329 GN=PF3D7_1025100 PE=4 SV=1	0	33.231	13	8	9	8	829	93.6	8.84	26.95	8	1
High	Master Protein	C0H584	P. falciparum 3D7	Protein MAM3, putative OS=Plasmodium falciparum (isolate 3D7) OX=36329 GN=PF3D7_0932100 PE=4 SV=1	0	32.991	7	8	9	8	1274	147.3	9.39	22.5	8	1
High	Master Protein	Q8I308	P. falciparum 3D7	Uncharacterized protein OS=Plasmodium falciparum (isolate 3D7) OX=36329 GN=PF3D7_0914400 PE=4 SV=1	0	32.86	32	7	9	7	249	28.4	6.43	26.99	7	1
High	Master Protein	C6KSY6	P. falciparum 3D7	60S ribosomal protein L19 OS=Plasmodium falciparum (isolate 3D7) OX=36329 GN=PF3D7_0614500 PE=1 SV=1	0	32.556	25	6	9	6	182	21.6	11.31	24.44	6	1
High	Master Protein	Q8I1T0	P. falciparum 3D7	Uncharacterized protein OS=Plasmodium falciparum (isolate 3D7) OX=36329 GN=PF3D7_0415700 PE=4 SV=1	0	32.251	16	5	9	5	461	56	9.31	28.45	5	1
High	Master Protein	Q8IKR2	P. falciparum 3D7	Armadillo repeat protein OS=Plasmodium falciparum (isolate 3D7) OX=36329 GN=PF3D7_1456700 PE=4 SV=1	0	32.138	12	7	9	7	684	77.8	5.29	21.49	7	1
High	Master Protein	Q8IL78	P. falciparum 3D7	DEAD/DEAH box helicase, putative OS=Plasmodium falciparum (isolate 3D7) OX=36329 GN=PF3D7_1439100 PE=4 SV=1	0	32.027	5	9	9	9	2472	292.1	6.89	24.17	9	1
High	Master Protein	Q8I3Z1	P. falciparum 3D7	MATH and LRR domain-containing protein PFE0570w OS=Plasmodium falciparum (isolate 3D7) OX=36329 GN=PFE0570w PE=1 SV=1	0	31.366	1	9	9	9	10061	1186.8	7.49	21.58	9	1
High	Master Protein	Q8IK02	P. falciparum 3D7	40S ribosomal protein S20e, putative OS=Plasmodium falciparum (isolate 3D7) OX=36329 GN=PF3D7_1003500 PE=1 SV=1	0	30.769	27	8	9	8	118	13.5	9.63	26.37	8	1
High	Master Protein	C0H5I8	P. falciparum 3D7	Uncharacterized protein OS=Plasmodium falciparum (isolate 3D7) OX=36329 GN=PF3D7_1358200 PE=4 SV=1	0	30.732	6	9	9	9	1596	191.3	6.29	23.95	9	1
High	Master Protein	Q8I2U6	P. falciparum 3D7	CRAL/TRIO domain-containing protein, putative OS=Plasmodium falciparum (isolate 3D7) OX=36329 GN=PF3D7_0920700 PE=4 SV=1	0	30.499	19	7	9	7	593	70.6	6.44	23.97	7	1
High	Master Protein	Q8IEJ4	P. falciparum 3D7	Uncharacterized protein OS=Plasmodium falciparum (isolate 3D7) OX=36329 GN=PF3D7_1312800 PE=4 SV=1	0	29.758	5	9	9	9	2361	277.5	7.8	24.99	9	1
High	Master Protein	O97287	P. falciparum 3D7	Leucine-rich repeat protein OS=Plasmodium falciparum (isolate 3D7) OX=36329 GN=PF3D7_0321100 PE=4 SV=1	0	29.38	6	9	9	8	1844	221.4	9.5	23.85	9	1
High	Master Protein	O77374	P. falciparum 3D7	Uncharacterized protein PFC0810c OS=Plasmodium falciparum (isolate 3D7) OX=36329 GN=PFC0810c PE=1 SV=1	0	28.772	9	9	9	9	1119	132.9	6.65	22.32	9	1
High	Master Protein	Q8IIN2	P. falciparum 3D7	Uncharacterized protein OS=Plasmodium falciparum (isolate 3D7) OX=36329 GN=PF3D7_1113000 PE=4 SV=1	0	28.222	2	8	9	8	5922	709.8	8.97	16.56	8	1
High	Master Protein	O96221	P. falciparum 3D7	Protein transport protein SEC31 OS=Plasmodium falciparum (isolate 3D7) OX=36329 GN=PF3D7_0214100 PE=3 SV=3	0	27.915	7	7	9	7	1471	166.6	6.93	28.04	7	1
High	Master Protein	Q8ILQ4	P. falciparum 3D7	Uncharacterized protein OS=Plasmodium falciparum (isolate 3D7) OX=36329 GN=PF3D7_1419600 PE=4 SV=1	0	27.715	30	9	9	9	459	54.7	5.8	23.85	9	1
High	Master Protein	C6KT37	P. falciparum 3D7	F-box domain-containing protein OS=Plasmodium falciparum (isolate 3D7) OX=36329 GN=PF3D7_0619700 PE=4 SV=1	0	27.534	17	9	9	9	633	76.5	8.95	22.09	9	1
High	Master Protein	Q8ILN8	P. falciparum 3D7	40S ribosomal protein S25 OS=Plasmodium falciparum (isolate 3D7) OX=36329 GN=PF3D7_1421200 PE=1 SV=2	0	27.34	45	6	9	6	105	11.7	10.11	25.9	6	1
High	Master Protein	Q8I4T6	P. falciparum 3D7	THO complex subunit 2, putative OS=Plasmodium falciparum (isolate 3D7) OX=36329 GN=PF3D7_1249800 PE=4 SV=1	0	26.44	4	9	9	9	2932	348.5	8.51	24.72	9	1
High	Master Protein	Q7K6A4	P. falciparum 3D7	S-adenosylmethionine synthase OS=Plasmodium falciparum (isolate 3D7) OX=36329 GN=PF3D7_0922200 PE=3 SV=1	0	26.312	19	6	9	6	402	44.8	6.74	29.75	6	1
High	Master Protein	Q8IB66	P. falciparum 3D7	RNA-binding protein, putative OS=Plasmodium falciparum (isolate 3D7) OX=36329 GN=PF3D7_0823200 PE=4 SV=1	0	26.112	34	7	9	6	286	32.4	9.1	25.97	7	1
High	Master Protein	C6KSP9	P. falciparum 3D7	RNA-binding protein, putative OS=Plasmodium falciparum (isolate 3D7) OX=36329 GN=PF3D7_0605100 PE=4 SV=1	0	25.685	12	9	9	9	755	85.6	6.93	19.72	9	1
High	Master Protein	Q8ILJ0	P. falciparum 3D7	Uncharacterized protein OS=Plasmodium falciparum (isolate 3D7) OX=36329 GN=PF3D7_1427400.1 PE=4 SV=2	0	25.59	15	8	9	8	526	62	8.72	18.48	8	1
High	Master Protein	C6KTD9	P. falciparum 3D7	Uncharacterized protein OS=Plasmodium falciparum (isolate 3D7) OX=36329 GN=PF3D7_0630400 PE=4 SV=1	0	25.545	21	6	9	6	389	45.8	8.82	16.81	6	1
High	Master Protein	C0H4S2	P. falciparum 3D7	Ferlin-like protein, putative OS=Plasmodium falciparum (isolate 3D7) OX=36329 GN=PF3D7_0806300 PE=4 SV=1	0	25.081	7	9	9	9	1704	197.5	6.21	22.2	9	1
High	Master Protein	O77344	P. falciparum 3D7	Glycogen synthase kinase 3 OS=Plasmodium falciparum (isolate 3D7) OX=36329 GN=PF3D7_0312400 PE=3 SV=2	0	24.212	25	8	9	8	440	51.6	5.58	22.33	8	1
High	Master Protein	Q8II62	P. falciparum 3D7	60S ribosomal protein L38 OS=Plasmodium falciparum (isolate 3D7) OX=36329 GN=PF3D7_1130100 PE=1 SV=1	0	23.841	40	4	9	4	87	10.3	10.71	24.5	4	1
High	Master Protein	Q8I3H0	P. falciparum 3D7	Rhoptry protein OS=Plasmodium falciparum (isolate 3D7) OX=36329 GN=PF3D7_0529800 PE=4 SV=1	0	20.663	5	8	9	8	1906	225.4	6.34	20.32	8	1
High	Master Protein	Q8I5V0	P. falciparum 3D7	ABC transporter B family member 7, putative OS=Plasmodium falciparum (isolate 3D7) OX=36329 GN=PF3D7_1209900 PE=4 SV=1	0	18.862	11	8	9	8	855	98.8	9.41	18.1	8	1
High	Master Protein	Q8I3R6	P. falciparum 3D7	40S ribosomal protein S24 OS=Plasmodium falciparum (isolate 3D7) OX=36329 GN=PF3D7_0519400 PE=1 SV=1	0	17.419	43	6	9	6	133	15.4	10.76	22.23	6	1
High	Master Protein	Q13200	Homo sapiens	26S proteasome non-ATPase regulatory subunit 2 OS=Homo sapiens OX=9606 GN=PSMD2 PE=1 SV=3	0	44.686	11	8	9	8	908	100.1	5.2	33.6	8	1
High	Master Protein	P07237	Homo sapiens	Protein disulfide-isomerase OS=Homo sapiens OX=9606 GN=P4HB PE=1 SV=3	0	34.819	22	9	9	9	508	57.1	4.87	27.58	9	1
High	Master Protein	P55072	Homo sapiens	Transitional endoplasmic reticulum ATPase OS=Homo sapiens OX=9606 GN=VCP PE=1 SV=4	0	27.894	10	8	9	4	806	89.3	5.26	25.92	8	1
High	Master Protein	Q9H0U4	Homo sapiens	Ras-related protein Rab-1B OS=Homo sapiens OX=9606 GN=RAB1B PE=1 SV=1	0	21.001	31	5	9	2	201	22.2	5.73	24.28	5	1
High	Master Protein	Q02094	Homo sapiens	Ammonium transporter Rh type A OS=Homo sapiens OX=9606 GN=RHAG PE=1 SV=2	0	19.939	7	2	9	2	409	44.2	6.84	31.71	2	1
High	Master Protein	P68104	Homo sapiens	Elongation factor 1-alpha 1 OS=Homo sapiens OX=9606 GN=EEF1A1 PE=1 SV=1	0	18.291	13	4	9	1	462	50.1	9.01	36.91	4	1
High	Master Protein	Q8ILW6	P. falciparum 3D7	Glycylpeptide N-tetradecanoyltransferase OS=Plasmodium falciparum (isolate 3D7) OX=36329 GN=NMT PE=1 SV=1	0	56.481	27	6	8	6	410	47.9	8.18	41.41	6	1
High	Master Protein	Q8I3T5	P. falciparum 3D7	Serine/arginine-rich splicing factor 1 OS=Plasmodium falciparum (isolate 3D7) OX=36329 GN=PF3D7_0517300 PE=1 SV=2	0	53.494	23	6	8	6	298	34.5	10.61	38.53	6	1
High	Master Protein	Q8I3U9	P. falciparum 3D7	NLI interacting factor-like phosphatase, putative OS=Plasmodium falciparum (isolate 3D7) OX=36329 GN=PF3D7_0515900 PE=4 SV=1	0	48.41	13	4	8	4	328	39.7	9.74	34.52	4	1
High	Master Protein	O96212	P. falciparum 3D7	Protein SIS1 OS=Plasmodium falciparum (isolate 3D7) OX=36329 GN=PF3D7_0213100 PE=4 SV=1	0	46.745	32	7	8	6	328	37.3	8.79	31.14	7	1
High	Master Protein	Q8IKK4	P. falciparum 3D7	Replication factor C subunit 3, putative OS=Plasmodium falciparum (isolate 3D7) OX=36329 GN=PF3D7_1463200 PE=3 SV=1	0	46.169	26	6	8	6	344	39.2	7.09	34.58	6	1
High	Master Protein	Q8I0X1	P. falciparum 3D7	2-oxoisovalerate dehydrogenase subunit beta, mitochondrial, putative OS=Plasmodium falciparum (isolate 3D7) OX=36329 GN=PF3D7_0504600 PE=4 SV=1	0	45.674	30	6	8	6	381	43	8.34	36.98	6	1
High	Master Protein	O77345	P. falciparum 3D7	26S proteasome regulatory subunit RPN12, putative OS=Plasmodium falciparum (isolate 3D7) OX=36329 GN=PF3D7_0312300 PE=4 SV=1	0	44.294	26	5	8	5	304	35.1	5.4	38.82	5	1
High	Master Protein	Q8IKQ9	P. falciparum 3D7	Signal peptide peptidase OS=Plasmodium falciparum (isolate 3D7) OX=36329 GN=PF3D7_1457000 PE=3 SV=2	0	43.437	15	6	8	6	412	47.5	8.81	28.43	6	1
High	Master Protein	Q8IJH5	P. falciparum 3D7	Copper transporter OS=Plasmodium falciparum (isolate 3D7) OX=36329 GN=PF3D7_1023000 PE=4 SV=1	0	41.27	21	6	8	6	413	48.9	8.7	34.23	6	1
High	Master Protein	Q8ILN0	P. falciparum 3D7	Uncharacterized protein OS=Plasmodium falciparum (isolate 3D7) OX=36329 GN=PF3D7_1422200 PE=4 SV=2	0	41.148	30	7	8	7	311	38.1	9.11	30.07	7	1
High	Master Protein	Q8IIE3	P. falciparum 3D7	Uncharacterized protein OS=Plasmodium falciparum (isolate 3D7) OX=36329 GN=PF3D7_1122300 PE=4 SV=2	0	41.006	26	7	8	7	361	42.6	8.44	25.44	7	1
High	Master Protein	C6KT44	P. falciparum 3D7	Merozoite surface protein 10 OS=Plasmodium falciparum (isolate 3D7) OX=36329 GN=PF3D7_0620400 PE=4 SV=1	0	39.792	13	6	8	6	525	61.3	5.14	31.71	6	1
High	Master Protein	P50250	P. falciparum 3D7	Adenosylhomocysteinase OS=Plasmodium falciparum (isolate 3D7) OX=36329 GN=PFE1050w PE=1 SV=2	0	39.296	20	8	8	8	479	53.8	5.92	29.99	8	1
High	Master Protein	Q8IJZ2	P. falciparum 3D7	Uncharacterized protein OS=Plasmodium falciparum (isolate 3D7) OX=36329 GN=PF3D7_1004500 PE=4 SV=1	0	38.977	32	6	8	6	202	24.2	5.11	32.06	6	1
High	Master Protein	Q8IEA6	P. falciparum 3D7	dihydrolipoyllysine-residue succinyltransferase OS=Plasmodium falciparum (isolate 3D7) OX=36329 GN=PF3D7_1320800 PE=3 SV=1	0	36.996	22	8	8	8	421	47.6	6.79	25.11	8	1
High	Master Protein	Q8I239	P. falciparum 3D7	Phosphatidylinositol 4-phosphate 5-kinase OS=Plasmodium falciparum (isolate 3D7) OX=36329 GN=PIP5K PE=1 SV=1	0	36.119	7	8	8	8	1710	199.9	7.87	23.64	8	1
High	Master Protein	Q8I4S2	P. falciparum 3D7	Coronin OS=Plasmodium falciparum (isolate 3D7) OX=36329 GN=PF3D7_1251200 PE=3 SV=1	0	35.587	23	8	8	8	602	69	5.96	28.06	8	1
High	Master Protein	Q8IB67	P. falciparum 3D7	Histone acetyltransferase GCN5 OS=Plasmodium falciparum (isolate 3D7) OX=36329 GN=PF3D7_0823300 PE=1 SV=2	0	35.239	8	7	8	7	1465	170.8	6.67	28.2	7	1
High	Master Protein	Q7K6B0	P. falciparum 3D7	Ras-related protein Rab-18 OS=Plasmodium falciparum (isolate 3D7) OX=36329 GN=PF3D7_0807300 PE=4 SV=1	0	35.036	35	6	8	6	201	23.1	7.96	28.32	6	1
High	Master Protein	Q8ILM8	P. falciparum 3D7	ERAD-associated E3 ubiquitin-protein ligase HRD1 OS=Plasmodium falciparum (isolate 3D7) OX=36329 GN=PF3D7_1422500 PE=4 SV=2	0	34.896	22	7	8	7	510	59.7	7.99	27.25	7	1
High	Master Protein	Q8I280	P. falciparum 3D7	V-type proton ATPase subunit C OS=Plasmodium falciparum (isolate 3D7) OX=36329 GN=PF3D7_0106100 PE=3 SV=1	0	34.8	27	7	8	7	383	45.2	7.81	24.52	7	1
High	Master Protein	Q8I231	P. falciparum 3D7	UMP-CMP kinase, putative OS=Plasmodium falciparum (isolate 3D7) OX=36329 GN=PF3D7_0111500 PE=3 SV=1	0	34.794	25	8	8	7	371	44.2	8.57	25.07	8	1
High	Master Protein	O97285	P. falciparum 3D7	ATP-dependent RNA helicase DDX6 OS=Plasmodium falciparum (isolate 3D7) OX=36329 GN=PF3D7_0320800 PE=3 SV=1	0	34.499	21	7	8	7	433	49.4	8.03	26.54	7	1
High	Master Protein	C6KT97	P. falciparum 3D7	Oxidoreductase, short-chain dehydrogenase family, putative OS=Plasmodium falciparum (isolate 3D7) OX=36329 GN=PF3D7_0626100 PE=4 SV=1	0	34.145	22	7	8	7	383	44.7	9.31	23.17	7	1
High	Master Protein	Q8I5U3	P. falciparum 3D7	Kelch domain-containing protein OS=Plasmodium falciparum (isolate 3D7) OX=36329 GN=PF3D7_1210600 PE=4 SV=1	0	33.439	10	8	8	8	1065	122.8	6.35	25.49	8	1
High	Master Protein	A0A5K1K8K6	P. falciparum 3D7	Transmembrane emp24 domain-containing protein, putative OS=Plasmodium falciparum (isolate 3D7) OX=36329 GN=PF3D7_0526900 PE=3 SV=1	0	33.2	21	5	8	5	214	24.5	9.31	28.02	5	1
High	Master Protein	Q8I0X2	P. falciparum 3D7	Acyl-CoA synthetase OS=Plasmodium falciparum (isolate 3D7) OX=36329 GN=PF3D7_1253400 PE=4 SV=1	0	33.187	12	8	8	8	816	93.8	8.02	25.03	8	1
High	Master Protein	Q8IJZ3	P. falciparum 3D7	RNA-binding protein, putative OS=Plasmodium falciparum (isolate 3D7) OX=36329 GN=PF3D7_1004400 PE=4 SV=1	0	32.53	11	8	8	8	880	106.2	8.7	27.64	8	1
High	Master Protein	Q7KWI7	P. falciparum 3D7	Fam-b protein OS=Plasmodium falciparum (isolate 3D7) OX=36329 GN=PF3D7_0220200 PE=4 SV=1	0	32.183	13	2	8	2	180	21.4	9.42	41.06	2	1
High	Master Protein	Q8I427	P. falciparum 3D7	Protein CAF40, putative OS=Plasmodium falciparum (isolate 3D7) OX=36329 GN=PF3D7_0507600 PE=3 SV=1	0	32.151	21	7	8	7	652	73.4	5.25	31.16	7	1
High	Master Protein	Q8I5U8	P. falciparum 3D7	Syntaxin, Qa-SNARE family OS=Plasmodium falciparum (isolate 3D7) OX=36329 GN=PF3D7_1210100 PE=4 SV=1	0	31.788	27	7	8	7	310	36.8	5.63	20.8	7	1
High	Master Protein	Q8I320	P. falciparum 3D7	Elongation factor 1-beta OS=Plasmodium falciparum (isolate 3D7) OX=36329 GN=PF3D7_0913200 PE=3 SV=1	0	31.725	37	8	8	8	276	32	5.08	26.31	8	1
High	Master Protein	Q8IDS7	P. falciparum 3D7	Phosphate transporter OS=Plasmodium falciparum (isolate 3D7) OX=36329 GN=PF3D7_1340900 PE=3 SV=1	0	31.592	12	7	8	7	687	75.2	9.39	23.98	7	1
High	Master Protein	Q8IIV9	P. falciparum 3D7	Uncharacterized protein OS=Plasmodium falciparum (isolate 3D7) OX=36329 GN=PF3D7_1104300 PE=4 SV=2	0	31.467	10	8	8	8	1141	136.4	5.21	23.5	8	1
High	Master Protein	Q8IBC3	P. falciparum 3D7	Prohibitin OS=Plasmodium falciparum (isolate 3D7) OX=36329 GN=PF3D7_0829200 PE=3 SV=1	0	31.216	34	7	8	7	272	30.5	8.69	23.51	7	1
High	Master Protein	Q8I3J0	P. falciparum 3D7	Hsc70-interacting protein OS=Plasmodium falciparum (isolate 3D7) OX=36329 GN=PF3D7_0527500 PE=4 SV=1	0	31.138	25	7	8	7	458	51.1	4.75	22.87	7	1
High	Master Protein	Q8I2R7	P. falciparum 3D7	Patatin-like phospholipase, putative OS=Plasmodium falciparum (isolate 3D7) OX=36329 GN=PF3D7_0924000 PE=4 SV=1	0	31.009	9	8	8	8	1292	151.4	7.34	24.25	8	1
High	Master Protein	Q8IJA9	P. falciparum 3D7	Adenosine deaminase OS=Plasmodium falciparum (isolate 3D7) OX=36329 GN=ADA PE=1 SV=1	0	30.903	31	8	8	8	367	42.4	5.69	25.3	8	1
High	Master Protein	O96168	P. falciparum 3D7	C2 domain-containing protein OS=Plasmodium falciparum (isolate 3D7) OX=36329 GN=PF3D7_0208100.1 PE=4 SV=3	0	30.864	6	8	8	8	1789	211.8	8.79	21.35	8	1
High	Master Protein	A0A146M1Y0	P. falciparum 3D7	Plasmodium RESA N-terminal domain-containing protein OS=Plasmodium falciparum (isolate 3D7) OX=36329 GN=PF3D7_0832200.2 PE=4 SV=1	0	30.757	28	7	8	7	293	34.3	5.06	24.47	7	1
High	Master Protein	Q8I5Y6	P. falciparum 3D7	DUF726-domain-containing protein OS=Plasmodium falciparum (isolate 3D7) OX=36329 GN=PF3D7_1205900 PE=3 SV=1	0	30.337	10	8	8	8	1082	124.1	6.19	28.45	8	1
High	Master Protein	Q8I5I0	P. falciparum 3D7	Vacuolar iron transporter OS=Plasmodium falciparum (isolate 3D7) OX=36329 GN=PF3D7_1223700 PE=3 SV=1	0	29.756	23	7	8	7	273	31	5.35	23.25	7	1
High	Master Protein	O77372	P. falciparum 3D7	Uncharacterized protein OS=Plasmodium falciparum (isolate 3D7) OX=36329 GN=PF3D7_0318500 PE=4 SV=1	0	29.752	2	8	8	8	4981	592.9	8.95	23.17	8	1
High	Master Protein	A0A5K1K9A0	P. falciparum 3D7	Nucleoporin NUP205, putative OS=Plasmodium falciparum (isolate 3D7) OX=36329 GN=PF3D7_1364200 PE=4 SV=1	0	29.635	6	8	8	8	1813	207.2	8.9	22.97	8	1
High	Master Protein	Q8IDG8	P. falciparum 3D7	Membrane associated histidine-rich protein 2 OS=Plasmodium falciparum (isolate 3D7) OX=36329 GN=PF3D7_1353200 PE=4 SV=1	0	29.455	15	3	8	3	137	15.8	7.37	31.44	3	1
High	Master Protein	C0H469	P. falciparum 3D7	Phosphoglycerate mutase, putative OS=Plasmodium falciparum (isolate 3D7) OX=36329 GN=PF3D7_0310300 PE=4 SV=1	0	29.054	8	7	8	7	1165	138.2	8.44	19.79	7	1
High	Master Protein	A0A5K1K976	P. falciparum 3D7	WD repeat-containing protein OS=Plasmodium falciparum (isolate 3D7) OX=36329 GN=PF3D7_1345800 PE=4 SV=1	0	28.916	10	8	8	8	994	118.8	5.94	24.44	8	1
High	Master Protein	Q8I468	P. falciparum 3D7	Serine/arginine-rich splicing factor 12 OS=Plasmodium falciparum (isolate 3D7) OX=36329 GN=PF3D7_0503300 PE=4 SV=1	0	28.672	24	8	8	8	308	37.7	9.76	21.63	8	1
High	Master Protein	Q8I422	P. falciparum 3D7	SET domain protein, putative OS=Plasmodium falciparum (isolate 3D7) OX=36329 GN=PF3D7_0508100 PE=4 SV=1	0	28.477	4	6	8	6	1674	195.5	8.69	20.71	6	1
High	Master Protein	O97295	P. falciparum 3D7	O-acyltransferase OS=Plasmodium falciparum (isolate 3D7) OX=36329 GN=PF3D7_0322300 PE=3 SV=1	0	28.376	11	8	8	8	653	78.1	8.78	18.82	8	1
High	Master Protein	C0H4U7	P. falciparum 3D7	Ubiquitin OS=Plasmodium falciparum (isolate 3D7) OX=36329 GN=PF3D7_0815700 PE=4 SV=1	0	27.99	21	7	8	7	373	44.9	9.6	19.2	7	1
High	Master Protein	Q8I5M5	P. falciparum 3D7	AP-2 complex subunit mu, putative OS=Plasmodium falciparum (isolate 3D7) OX=36329 GN=PF3D7_1218300 PE=4 SV=1	0	27.873	15	7	8	7	621	72.9	9.51	29.35	7	1
High	Master Protein	Q8IKX2	P. falciparum 3D7	Zinc finger protein, putative OS=Plasmodium falciparum (isolate 3D7) OX=36329 GN=PF3D7_1450400 PE=4 SV=1	0	27.665	5	7	8	7	1844	220.3	8.7	23.52	7	1
High	Master Protein	Q8I1Q5	P. falciparum 3D7	Eukaryotic translation initiation factor 3 subunit M OS=Plasmodium falciparum (isolate 3D7) OX=36329 GN=PF3D7_0418200 PE=3 SV=1	0	27.498	15	8	8	8	429	51	7.06	15.09	8	1
High	Master Protein	C0H4E5	P. falciparum 3D7	Zinc finger protein, putative OS=Plasmodium falciparum (isolate 3D7) OX=36329 GN=PF3D7_0517900 PE=4 SV=1	0	27.488	18	7	8	7	560	65	6.6	25.77	7	1
High	Master Protein	Q8I5E6	P. falciparum 3D7	Potassium channel K1 OS=Plasmodium falciparum (isolate 3D7) OX=36329 GN=PF3D7_1227200 PE=4 SV=2	0	27.273	4	7	8	7	1966	232	9.32	18.76	7	1
High	Master Protein	Q8II32	P. falciparum 3D7	Erythrocyte membrane protein pfemp3 OS=Plasmodium falciparum (isolate 3D7) OX=36329 GN=PF3D7_1133200 PE=4 SV=1	0	26.7	5	8	8	8	2072	244.9	5.72	26.68	8	1
High	Master Protein	O77353	P. falciparum 3D7	Phosphatidylinositol 3- and 4-kinase, putative OS=Plasmodium falciparum (isolate 3D7) OX=36329 GN=PF3D7_0311300 PE=3 SV=2	0	26.406	8	7	8	7	953	110.5	6.54	21.45	7	1
High	Master Protein	Q8I655	P. falciparum 3D7	Ribosome associated membrane protein RAMP4, putative OS=Plasmodium falciparum (isolate 3D7) OX=36329 GN=PF3D7_0219400.1 PE=3 SV=2	0	26.273	25	5	8	5	101	11.6	10.42	18.17	5	1
High	Master Protein	O96188	P. falciparum 3D7	Rhoptry surface protein CERLI1 OS=Plasmodium falciparum (isolate 3D7) OX=36329 GN=CERLI1 PE=1 SV=2	0	26.006	21	7	8	7	446	53.6	9.11	23.1	7	1
High	Master Protein	O96278	P. falciparum 3D7	Exported protein (Hyp9) OS=Plasmodium falciparum (isolate 3D7) OX=36329 GN=PF3D7_0220600 PE=4 SV=2	0	25.917	38	7	8	7	225	25.9	9.36	21.95	7	1
High	Master Protein	Q8IK09	P. falciparum 3D7	Uncharacterized protein OS=Plasmodium falciparum (isolate 3D7) OX=36329 GN=PF3D7_1002700 PE=4 SV=1	0	25.885	10	6	8	6	944	111.5	5.64	24.68	6	1
High	Master Protein	Q8IHP2	P. falciparum 3D7	Peroxisome assembly protein 22, putative OS=Plasmodium falciparum (isolate 3D7) OX=36329 GN=PF3D7_1147900 PE=4 SV=1	0	25.118	32	6	8	6	217	24.9	9.13	18.91	6	1
High	Master Protein	Q8IL94	P. falciparum 3D7	Ribonucleoside-diphosphate reductase OS=Plasmodium falciparum (isolate 3D7) OX=36329 GN=PF3D7_1437200 PE=3 SV=1	0	25.068	10	7	8	7	847	96.8	7.2	22.72	7	1
High	Master Protein	C0H4P1	P. falciparum 3D7	Rab GTPase activator and protein kinase, putative OS=Plasmodium falciparum (isolate 3D7) OX=36329 GN=PF3D7_0724000 PE=4 SV=1	0	24.999	5	8	8	8	1936	234.3	9.52	18.15	8	1
High	Master Protein	Q8IJ69	P. falciparum 3D7	Sec1 family protein, putative OS=Plasmodium falciparum (isolate 3D7) OX=36329 GN=PF3D7_1034000 PE=3 SV=2	0	24.859	19	8	8	8	663	76.8	7.81	27.44	8	1
High	Master Protein	Q8I254	P. falciparum 3D7	Mitochondrial carrier protein, putative OS=Plasmodium falciparum (isolate 3D7) OX=36329 GN=PF3D7_0108800 PE=3 SV=1	0	24.803	26	6	8	6	360	42.5	9.28	20.46	6	1
High	Master Protein	C0H577	P. falciparum 3D7	Uncharacterized protein OS=Plasmodium falciparum (isolate 3D7) OX=36329 GN=PF3D7_0930800 PE=4 SV=2	0	24.766	2	8	8	8	4568	545.8	8.85	23.25	8	1
High	Master Protein	Q8IBH8	P. falciparum 3D7	3'-5' exonuclease domain-containing protein OS=Plasmodium falciparum (isolate 3D7) OX=36329 GN=PF3D7_0727900 PE=4 SV=1	0	24.4	5	8	8	8	1923	230.3	8.18	17.24	8	1
High	Master Protein	Q8IDZ5	P. falciparum 3D7	Transmembrane emp24 domain-containing protein, putative OS=Plasmodium falciparum (isolate 3D7) OX=36329 GN=PF3D7_1333300 PE=3 SV=1	0	23.925	31	7	8	7	211	25	9.28	23.45	7	1
High	Master Protein	Q8IDZ6	P. falciparum 3D7	Ubiquitin-activating enzyme OS=Plasmodium falciparum (isolate 3D7) OX=36329 GN=PF3D7_1333200 PE=3 SV=1	0	23.053	5	8	8	8	1838	218.4	8.95	18.6	8	1
High	Master Protein	C6KSS4	P. falciparum 3D7	Spindle assembly abnormal protein 6, putative OS=Plasmodium falciparum (isolate 3D7) OX=36329 GN=PF3D7_0607600 PE=4 SV=1	0	22.988	10	7	8	7	861	101.2	6.33	22.95	7	1
High	Master Protein	Q8IB43	P. falciparum 3D7	Uncharacterized protein OS=Plasmodium falciparum (isolate 3D7) OX=36329 GN=PF3D7_0820900 PE=4 SV=1	0	22.446	6	8	8	8	1576	191.3	9.01	19.06	8	1
High	Master Protein	Q8I4Z1	P. falciparum 3D7	Double C2-like domain-containing protein OS=Plasmodium falciparum (isolate 3D7) OX=36329 GN=PF3D7_1243900 PE=4 SV=1	0	22.199	5	7	8	7	1846	221.5	9.09	19.52	7	1
High	Master Protein	Q8IBZ0	P. falciparum 3D7	Cell cycle associated protein OS=Plasmodium falciparum (isolate 3D7) OX=36329 GN=PF3D7_0710000 PE=4 SV=1	0	20.896	2	8	8	8	3267	407.1	9.85	12.99	8	1
High	Master Protein	Q8I3A5	P. falciparum 3D7	Signal peptidase complex subunit 3, putative OS=Plasmodium falciparum (isolate 3D7) OX=36329 GN=PF3D7_0904400 PE=3 SV=1	0	20.123	36	5	8	5	185	22.2	9.29	23.51	5	1
High	Master Protein	Q8IBU2	P. falciparum 3D7	Drug/metabolite transporter DMT1, putative OS=Plasmodium falciparum (isolate 3D7) OX=36329 GN=PF3D7_0715800 PE=4 SV=1	0	19.232	12	6	8	6	434	50.2	8.84	18.62	6	1
High	Master Protein	Q8I3W9	P. falciparum 3D7	Ras-related protein Rab-1A OS=Plasmodium falciparum (isolate 3D7) OX=36329 GN=PF3D7_0513800 PE=4 SV=1	0	17.746	25	4	8	2	207	23.8	7.33	22.82	4	1
High	Master Protein	Q8IBY2	P. falciparum 3D7	Protein transport protein USE1, putative OS=Plasmodium falciparum (isolate 3D7) OX=36329 GN=PF3D7_0710800 PE=4 SV=1	0	17.626	24	5	8	5	376	43.9	5	12.47	5	1
High	Master Protein	Q8IM26	P. falciparum 3D7	Glideosome associated protein with multiple membrane spans 3 OS=Plasmodium falciparum (isolate 3D7) OX=36329 GN=PF3D7_1406800 PE=4 SV=1	0	9.41	15	4	8	4	284	32.9	5.38	15.59	4	1
High	Master Protein	P21980	Homo sapiens	Protein-glutamine gamma-glutamyltransferase 2 OS=Homo sapiens OX=9606 GN=TGM2 PE=1 SV=2	0	42.633	16	7	8	7	687	77.3	5.22	28.28	7	1
High	Master Protein	P78371	Homo sapiens	T-complex protein 1 subunit beta OS=Homo sapiens OX=9606 GN=CCT2 PE=1 SV=4	0	41.956	19	7	8	7	535	57.5	6.46	29.08	7	1
High	Master Protein	Q13228	Homo sapiens	Methanethiol oxidase OS=Homo sapiens OX=9606 GN=SELENBP1 PE=1 SV=2	0	40.08	22	8	8	8	472	52.4	6.37	30.93	8	1
High	Master Protein	P22303	Homo sapiens	Acetylcholinesterase OS=Homo sapiens OX=9606 GN=ACHE PE=1 SV=1	0	39.166	20	7	8	7	614	67.8	6.29	39.45	7	1
High	Master Protein	P32119	Homo sapiens	Peroxiredoxin-2 OS=Homo sapiens OX=9606 GN=PRDX2 PE=1 SV=5	0	35.326	50	6	8	6	198	21.9	5.97	35.32	6	1
High	Master Protein	P61204	Homo sapiens	ADP-ribosylation factor 3 OS=Homo sapiens OX=9606 GN=ARF3 PE=1 SV=2	0	30.797	47	7	8	4	181	20.6	7.43	22.32	7	1
High	Master Protein	P62191	Homo sapiens	26S proteasome regulatory subunit 4 OS=Homo sapiens OX=9606 GN=PSMC1 PE=1 SV=1	0	23.194	12	5	8	1	440	49.2	6.21	27.04	5	1
High	Master Protein	Q8IC22	P. falciparum 3D7	Protein phosphatase PPM12, putative OS=Plasmodium falciparum (isolate 3D7) OX=36329 GN=PF3D7_0704800 PE=4 SV=1	0	40.067	7	7	7	7	1297	152.6	6.9	26.98	7	1
High	Master Protein	Q8II02	P. falciparum 3D7	Uncharacterized protein OS=Plasmodium falciparum (isolate 3D7) OX=36329 GN=PF3D7_1136200 PE=4 SV=1	0	37.646	8	3	7	3	679	76.5	5.85	28.18	3	1
High	Master Protein	Q8IL84	P. falciparum 3D7	Metacaspase-2 OS=Plasmodium falciparum (isolate 3D7) OX=36329 GN=MCA2 PE=1 SV=2	0	36.958	5	7	7	7	2020	237.7	9.22	28.88	7	1
High	Master Protein	Q8IIE9	P. falciparum 3D7	Protein GCN20 OS=Plasmodium falciparum (isolate 3D7) OX=36329 GN=PF3D7_1121700 PE=4 SV=1	0	36.754	10	6	7	6	815	95.3	7.01	22.93	6	1
High	Master Protein	Q8I2V9	P. falciparum 3D7	Protein disulfide isomerase OS=Plasmodium falciparum (isolate 3D7) OX=36329 GN=PF3D7_0919400 PE=4 SV=1	0	36.561	24	7	7	7	515	61	6.04	28.5	7	1
High	Master Protein	O77327	P. falciparum 3D7	Splicing factor 3B subunit 1, putative OS=Plasmodium falciparum (isolate 3D7) OX=36329 GN=PF3D7_0308900 PE=3 SV=1	0	36.337	5	6	7	6	1386	159.9	6.77	25.45	6	1
High	Master Protein	Q8ILP8	P. falciparum 3D7	Myosin-specific chaperone UNC, putative OS=Plasmodium falciparum (isolate 3D7) OX=36329 GN=PF3D7_1420200 PE=4 SV=1	0	34.782	9	7	7	7	1245	147.9	6.99	26.29	7	1
High	Master Protein	Q8I3I5	P. falciparum 3D7	Eukaryotic translation initiation factor 3 subunit E OS=Plasmodium falciparum (isolate 3D7) OX=36329 GN=PF3D7_0528200 PE=3 SV=1	0	34.365	19	7	7	7	517	61.4	7.34	21.94	7	1
High	Master Protein	Q8I3P8	P. falciparum 3D7	SUN domain-containing protein OS=Plasmodium falciparum (isolate 3D7) OX=36329 GN=PF3D7_0521400 PE=4 SV=1	0	33.766	25	7	7	7	562	66.5	9.2	25.87	7	1
High	Master Protein	O77324	P. falciparum 3D7	Uncharacterized protein OS=Plasmodium falciparum (isolate 3D7) OX=36329 GN=PF3D7_0308300 PE=4 SV=1	0	33.483	23	4	7	4	337	38.9	5.34	29.01	4	1
High	Master Protein	Q8IJA4	P. falciparum 3D7	Pre-mRNA-splicing factor ATP-dependent RNA helicase PRP22, putative OS=Plasmodium falciparum (isolate 3D7) OX=36329 GN=PF3D7_1030100 PE=4 SV=1	0	32.912	8	7	7	7	1290	149.3	8.53	22.47	7	1
High	Master Protein	Q8IKG9	P. falciparum 3D7	Uncharacterized protein OS=Plasmodium falciparum (isolate 3D7) OX=36329 GN=PF3D7_1466800 PE=4 SV=1	0	32.297	11	7	7	7	902	105.4	8.48	20.67	7	1
High	Master Protein	C0H540	P. falciparum 3D7	Ubiquitin fusion degradation protein 1 OS=Plasmodium falciparum (isolate 3D7) OX=36329 GN=PF3D7_0916500 PE=3 SV=1	0	32.153	28	6	7	6	296	34.9	9.31	21.96	6	1
High	Master Protein	Q8IBF2	P. falciparum 3D7	EMP1-trafficking protein OS=Plasmodium falciparum (isolate 3D7) OX=36329 GN=PF3D7_0730900 PE=4 SV=1	0	32.111	16	7	7	7	2110	244	6.95	24.41	7	1
High	Master Protein	A0A144A488	P. falciparum 3D7	Myosin J, putative OS=Plasmodium falciparum (isolate 3D7) OX=36329 GN=PF3D7_1229800 PE=3 SV=1	0	31.938	5	7	7	7	2274	270.6	8.29	22.38	7	1
High	Master Protein	Q8ILI9	P. falciparum 3D7	DNA mismatch repair protein MSH2, putative OS=Plasmodium falciparum (isolate 3D7) OX=36329 GN=PF3D7_1427500 PE=4 SV=1	0	31.891	12	7	7	7	811	94.7	7.3	22.4	7	1
High	Master Protein	Q8IAW1	P. falciparum 3D7	peptidylprolyl isomerase OS=Plasmodium falciparum (isolate 3D7) OX=36329 GN=PF3D7_0812500 PE=4 SV=1	0	31.881	9	7	7	7	958	117	9.17	23.95	7	1
High	Master Protein	Q8IL06	P. falciparum 3D7	Uncharacterized protein PF3D7_1446700 OS=Plasmodium falciparum (isolate 3D7) OX=36329 GN=PF14_0444 PE=1 SV=2	0	31.832	24	6	7	6	357	42.6	4.97	23.32	6	1
High	Master Protein	Q8I374	P. falciparum 3D7	Proteasome activator 28 subunit beta, putative OS=Plasmodium falciparum (isolate 3D7) OX=36329 GN=PF3D7_0907700 PE=1 SV=1	0	31.293	24	5	7	5	279	33.1	6.76	22.98	5	1
High	Master Protein	Q8I3Z9	P. falciparum 3D7	DNA topoisomerase OS=Plasmodium falciparum (isolate 3D7) OX=36329 GN=PF3D7_0510500 PE=3 SV=1	0	30.809	8	6	7	6	839	98	9.28	20.77	6	1
High	Master Protein	A0A143ZY16	P. falciparum 3D7	Heat shock protein 40, type II OS=Plasmodium falciparum (isolate 3D7) OX=36329 GN=PF3D7_0501100.2 PE=4 SV=1	0	30.594	30	7	7	6	390	44.9	6.58	21.16	7	1
High	Master Protein	O77329	P. falciparum 3D7	N2227-like protein, putative OS=Plasmodium falciparum (isolate 3D7) OX=36329 GN=PF3D7_0309300 PE=4 SV=1	0	30.1	8	6	7	6	955	112.2	5.43	20.79	6	1
High	Master Protein	Q8I551	P. falciparum 3D7	Uncharacterized protein OS=Plasmodium falciparum (isolate 3D7) OX=36329 GN=PF3D7_1237200 PE=3 SV=1	0	29.756	6	7	7	7	1915	230.7	9	24.39	7	1
High	Master Protein	C0H472	P. falciparum 3D7	Zinc finger protein OS=Plasmodium falciparum (isolate 3D7) OX=36329 GN=PF3D7_0313800 PE=4 SV=1	0	29.734	16	7	7	7	661	79.9	8.43	21.1	7	1
High	Master Protein	A0A5K1K963	P. falciparum 3D7	Chaperone binding protein, putative OS=Plasmodium falciparum (isolate 3D7) OX=36329 GN=PF3D7_1334200 PE=3 SV=1	0	29.586	16	7	7	7	524	62.6	8.24	21.45	7	1
High	Master Protein	Q8IIP2	P. falciparum 3D7	Protein kinase domain-containing protein OS=Plasmodium falciparum (isolate 3D7) OX=36329 GN=PF3D7_1112100 PE=4 SV=2	0	29.579	5	7	7	7	2460	296.4	9.13	20.72	7	1
High	Master Protein	Q8I533	P. falciparum 3D7	HD superfamily phosphohydrolase protein, putative OS=Plasmodium falciparum (isolate 3D7) OX=36329 GN=PF3D7_1239000 PE=4 SV=2	0	29.304	12	7	7	7	822	95.9	7.52	20.55	7	1
High	Master Protein	C6KSV8	P. falciparum 3D7	ATP synthase-associated protein, putative OS=Plasmodium falciparum (isolate 3D7) OX=36329 GN=PF3D7_0611300 PE=4 SV=1	0	29.164	22	5	7	5	280	33.5	8.9	21.08	5	1
High	Master Protein	Q8ILF7	P. falciparum 3D7	Glutamate dehydrogenase OS=Plasmodium falciparum (isolate 3D7) OX=36329 GN=PF3D7_1430700 PE=1 SV=1	0	28.916	18	7	7	6	510	57.3	8.88	22.15	7	1
High	Master Protein	Q8IEP9	P. falciparum 3D7	V-type proton ATPase subunit H OS=Plasmodium falciparum (isolate 3D7) OX=36329 GN=PF3D7_1306600 PE=3 SV=2	0	28.903	19	7	7	7	455	53.8	6.62	21.38	7	1
High	Master Protein	Q8IJD4	P. falciparum 3D7	Small ribosomal subunit protein uS2 OS=Plasmodium falciparum (isolate 3D7) OX=36329 GN=RPS2 PE=1 SV=1	0	28.743	42	7	7	7	263	29.8	6.25	21.16	7	1
High	Master Protein	Q8IIE5	P. falciparum 3D7	GPI transamidase component GPI16, putative OS=Plasmodium falciparum (isolate 3D7) OX=36329 GN=PF3D7_1122100 PE=4 SV=2	0	28.569	17	7	7	7	514	60.7	6.73	20.1	7	1
High	Master Protein	C6KSU4	P. falciparum 3D7	Zinc finger protein OS=Plasmodium falciparum (isolate 3D7) OX=36329 GN=PF3D7_0609700 PE=4 SV=1	0	28.524	5	7	7	7	1901	225	6.89	22.09	7	1
High	Master Protein	Q8IJP9	P. falciparum 3D7	Transcriptional coactivator ADA2 OS=Plasmodium falciparum (isolate 3D7) OX=36329 GN=PF3D7_1014600 PE=4 SV=1	0	28.522	3	7	7	7	2578	300.1	8.65	21.55	7	1
High	Master Protein	Q8ILS0	P. falciparum 3D7	H/ACA ribonucleoprotein complex subunit 4, putative OS=Plasmodium falciparum (isolate 3D7) OX=36329 GN=PF3D7_1417500 PE=3 SV=1	0	28.451	20	7	7	7	466	52.9	8.92	21.15	7	1
High	Master Protein	C6KT12	P. falciparum 3D7	AP-2 complex subunit alpha, putative OS=Plasmodium falciparum (isolate 3D7) OX=36329 GN=PF3D7_0617100 PE=4 SV=1	0	28.045	8	7	7	7	1236	145.3	8.65	21.4	7	1
High	Master Protein	Q8IDX1	P. falciparum 3D7	Uncharacterized protein OS=Plasmodium falciparum (isolate 3D7) OX=36329 GN=PF3D7_1336000 PE=4 SV=1	0	27.867	18	6	7	6	399	47	8.35	19.62	6	1
High	Master Protein	Q8IJF6	P. falciparum 3D7	Exported protein 3 OS=Plasmodium falciparum (isolate 3D7) OX=36329 GN=PF3D7_1024800 PE=4 SV=2	0	27.563	6	6	7	6	1464	171	4.51	25.3	6	1
High	Master Protein	Q8IDF0	P. falciparum 3D7	DNA replication licensing factor MCM6 OS=Plasmodium falciparum (isolate 3D7) OX=36329 GN=PF3D7_1355100 PE=3 SV=1	0	27.217	10	7	7	7	929	105.6	5.29	19.51	7	1
High	Master Protein	A0A5K1K9F0	P. falciparum 3D7	Uncharacterized protein OS=Plasmodium falciparum (isolate 3D7) OX=36329 GN=PF3D7_1327500 PE=4 SV=1	0	26.749	12	7	7	7	861	103	9.19	19.51	7	1
High	Master Protein	C6KTD3	P. falciparum 3D7	Cullin-like protein, putative OS=Plasmodium falciparum (isolate 3D7) OX=36329 GN=PF3D7_0629800 PE=3 SV=1	0	26.599	7	7	7	7	1129	136.3	8.19	19.53	7	1
High	Master Protein	Q8IBT2	P. falciparum 3D7	Eukaryotic translation initiation factor 3 subunit I OS=Plasmodium falciparum (isolate 3D7) OX=36329 GN=PF3D7_0716800 PE=3 SV=1	0	26.126	20	4	7	4	327	37.3	6.92	26.24	4	1
High	Master Protein	Q8ILS4	P. falciparum 3D7	NOT family protein, putative OS=Plasmodium falciparum (isolate 3D7) OX=36329 GN=PF3D7_1417200 PE=4 SV=1	0	25.786	2	7	7	7	4466	519.5	7.25	18.98	7	1
High	Master Protein	O96165	P. falciparum 3D7	Serine repeat antigen 3 OS=Plasmodium falciparum (isolate 3D7) OX=36329 GN=PF3D7_0207800 PE=3 SV=1	0	25.549	7	7	7	5	930	105.4	7.14	15.61	7	1
High	Master Protein	Q8IJL2	P. falciparum 3D7	Eukaryotic translation initiation factor subunit eIF2A, putative OS=Plasmodium falciparum (isolate 3D7) OX=36329 GN=PF3D7_1019000 PE=4 SV=1	0	25.433	3	5	7	5	2405	280.6	8.62	16.36	5	1
High	Master Protein	C0H4B9	P. falciparum 3D7	Steroid dehydrogenase, putative OS=Plasmodium falciparum (isolate 3D7) OX=36329 GN=PF3D7_0422000 PE=4 SV=1	0	25.278	27	7	7	7	321	37.2	9.51	20.75	7	1
High	Master Protein	Q8IBX1	P. falciparum 3D7	Erythrocyte membrane protein 1, PfEMP1 OS=Plasmodium falciparum (isolate 3D7) OX=36329 GN=PF3D7_0712300 PE=4 SV=1	0	25.123	5	7	7	4	2267	256.9	5.39	23.19	7	1
High	Master Protein	Q8ILU8	P. falciparum 3D7	Small nuclear ribonucleoprotein-associated protein B, putative OS=Plasmodium falciparum (isolate 3D7) OX=36329 GN=PF3D7_1414800 PE=4 SV=1	0	25.055	29	7	7	7	201	22.3	10.23	18.46	7	1
High	Master Protein	Q8I5P3	P. falciparum 3D7	Uncharacterized protein OS=Plasmodium falciparum (isolate 3D7) OX=36329 GN=PF3D7_1216400 PE=4 SV=2	0	25.004	10	6	7	6	921	109.1	8.63	19.73	6	1
High	Master Protein	Q8IHW3	P. falciparum 3D7	Histone chaperone domain-containing protein OS=Plasmodium falciparum (isolate 3D7) OX=36329 GN=PF3D7_1140200 PE=4 SV=2	0	24.813	13	4	7	4	447	52.6	4.51	19.9	4	1
High	Master Protein	C6KT47	P. falciparum 3D7	DnaJ protein, putative OS=Plasmodium falciparum (isolate 3D7) OX=36329 GN=PF3D7_0620700 PE=4 SV=1	0	24.128	22	5	7	5	362	42.8	8.51	21	5	1
High	Master Protein	Q8I302	P. falciparum 3D7	Type II NADH:ubiquinone oxidoreductase OS=Plasmodium falciparum (isolate 3D7) OX=36329 GN=PF3D7_0915000 PE=1 SV=1	0	24.044	17	6	7	6	533	61.6	9.32	19.56	6	1
High	Master Protein	Q8I1Q1	P. falciparum 3D7	Regulator of chromosome condensation, putative OS=Plasmodium falciparum (isolate 3D7) OX=36329 GN=PF3D7_0418600 PE=4 SV=1	0	24.001	4	7	7	7	2011	236.2	9.17	21.28	7	1
High	Master Protein	C6S3H7	P. falciparum 3D7	ATP synthase-associated protein, putative OS=Plasmodium falciparum (isolate 3D7) OX=36329 GN=PF3D7_1417900 PE=4 SV=1	0	23.451	31	5	7	5	144	16.8	8.43	18.85	5	1
High	Master Protein	C0H574	P. falciparum 3D7	Uncharacterized protein OS=Plasmodium falciparum (isolate 3D7) OX=36329 GN=PF3D7_0929900 PE=4 SV=1	0	23.211	26	5	7	5	191	23.1	9.77	21.21	5	1
High	Master Protein	Q8ILW7	P. falciparum 3D7	AAA family ATPase, putative OS=Plasmodium falciparum (isolate 3D7) OX=36329 GN=PF3D7_1412700 PE=4 SV=1	0	22.976	6	7	7	7	1219	142.7	9.2	16.7	7	1
High	Master Protein	Q8ILK3	P. falciparum 3D7	60S ribosomal protein L21 OS=Plasmodium falciparum (isolate 3D7) OX=36329 GN=PF3D7_1426000 PE=1 SV=1	0	22.968	37	5	7	5	161	18.8	10.02	13.34	5	1
High	Master Protein	Q8IE14	P. falciparum 3D7	Signal peptidase complex catalytic subunit SEC11 OS=Plasmodium falciparum (isolate 3D7) OX=36329 GN=SEC11 PE=1 SV=1	0	22.961	25	5	7	5	184	21.1	6.95	23.72	5	1
High	Master Protein	Q8I3J5	P. falciparum 3D7	DNA replication licensing factor MCM3 OS=Plasmodium falciparum (isolate 3D7) OX=36329 GN=PF3D7_0527000 PE=3 SV=1	0	22.938	9	7	7	7	962	109.7	5.49	21.64	7	1
High	Master Protein	Q8I2U5	P. falciparum 3D7	Inosine-5'-monophosphate dehydrogenase OS=Plasmodium falciparum (isolate 3D7) OX=36329 GN=PF3D7_0920800 PE=3 SV=1	0	22.904	17	7	7	7	510	56.1	7.93	18.81	7	1
High	Master Protein	A0A143ZZS2	P. falciparum 3D7	Uncharacterized protein OS=Plasmodium falciparum (isolate 3D7) OX=36329 GN=PF3D7_1019500.2 PE=4 SV=1	0	22.901	7	7	7	7	1241	147.1	9.04	15.81	7	1
High	Master Protein	Q8I3R1	P. falciparum 3D7	Uncharacterized protein OS=Plasmodium falciparum (isolate 3D7) OX=36329 GN=PF3D7_0519900 PE=4 SV=1	0	21.675	18	6	7	6	525	62.8	9.33	15.03	6	1
High	Master Protein	C0H548	P. falciparum 3D7	Uncharacterized protein OS=Plasmodium falciparum (isolate 3D7) OX=36329 GN=PF3D7_0921200 PE=4 SV=1	0	21.614	3	7	7	7	2302	276.8	8.41	18.55	7	1
High	Master Protein	Q8I457	P. falciparum 3D7	RNA helicase OS=Plasmodium falciparum (isolate 3D7) OX=36329 GN=PF3D7_0504400 PE=3 SV=1	0	21.06	10	6	7	6	755	87.5	9.16	19.95	6	1
High	Master Protein	O96189	P. falciparum 3D7	Syntaxin, Qa-SNARE family OS=Plasmodium falciparum (isolate 3D7) OX=36329 GN=PF3D7_0210700 PE=3 SV=1	0	20.551	29	6	7	6	314	37.1	7.53	22.4	6	1
High	Master Protein	C0H552	P. falciparum 3D7	WD repeat-containing protein OS=Plasmodium falciparum (isolate 3D7) OX=36329 GN=PF3D7_0922800 PE=4 SV=1	0	20.501	2	6	7	6	4255	516.1	9.19	13	6	1
High	Master Protein	Q8IBH7	P. falciparum 3D7	Eukaryotic translation initiation factor 2 subunit 1 OS=Plasmodium falciparum (isolate 3D7) OX=36329 GN=eIF2alpha PE=1 SV=1	0	20.304	22	7	7	7	329	37.8	5.26	17.85	7	1
High	Master Protein	Q8IIF6	P. falciparum 3D7	Rhoptry protein OS=Plasmodium falciparum (isolate 3D7) OX=36329 GN=PF3D7_1121100 PE=4 SV=2	0	20.216	5	6	7	6	1544	184.8	5.1	16.81	6	1
High	Master Protein	Q8II16	P. falciparum 3D7	Coatomer subunit delta OS=Plasmodium falciparum (isolate 3D7) OX=36329 GN=PF3D7_1134800 PE=3 SV=1	0	20.168	11	6	7	6	487	56.8	5.9	15.63	6	1
High	Master Protein	Q8ILG2	P. falciparum 3D7	Plasmepsin IX OS=Plasmodium falciparum (isolate 3D7) OX=36329 GN=PMIX PE=1 SV=1	0	19.621	14	7	7	7	627	74.1	9.19	16.46	7	1
High	Master Protein	Q8I3X5	P. falciparum 3D7	Cleavage/polyadenylation specificity factor A subunit C-terminal domain-containing protein OS=Plasmodium falciparum (isolate 3D7) OX=36329 GN=PF3D7_0513200 PE=4 SV=1	0	19.603	3	7	7	7	2763	331.9	9.14	14.52	7	1
High	Master Protein	Q8ID84	P. falciparum 3D7	Calcium load-activated calcium channel OS=Plasmodium falciparum (isolate 3D7) OX=36329 GN=PF3D7_1362300 PE=3 SV=1	0	17.894	28	5	7	5	189	22	8.87	19.36	5	1
High	Master Protein	C6KSS2	P. falciparum 3D7	G-protein associated signal transduction protein, putative OS=Plasmodium falciparum (isolate 3D7) OX=36329 GN=PF3D7_0607400 PE=3 SV=1	0	17.158	10	7	7	7	633	76.1	8.98	14.98	7	1
High	Master Protein	Q8ILE8	P. falciparum 3D7	60S ribosomal protein L14, putative OS=Plasmodium falciparum (isolate 3D7) OX=36329 GN=PF3D7_1431700 PE=1 SV=1	0	16.376	30	5	7	5	165	19.3	10.18	18.13	5	1
High	Master Protein	Q8IIK1	P. falciparum 3D7	Folate transporter 2 OS=Plasmodium falciparum (isolate 3D7) OX=36329 GN=PF3D7_1116500 PE=3 SV=1	0	16.039	13	5	7	5	455	51.3	8.41	17.46	5	1
High	Master Protein	Q8IE22	P. falciparum 3D7	ER lumen protein retaining receptor 1, putative OS=Plasmodium falciparum (isolate 3D7) OX=36329 GN=PF3D7_1330400.1 PE=3 SV=1	0	14.103	12	3	7	3	284	32.8	7.34	19.18	3	1
High	Master Protein	Q8IJU2	P. falciparum 3D7	Succinate dehydrogenase subunit 4, putative OS=Plasmodium falciparum (isolate 3D7) OX=36329 GN=PF3D7_1010300 PE=4 SV=1	0	10.087	18	4	7	4	118	13.7	10.23	19.39	4	1
High	Master Protein	P48643	Homo sapiens	T-complex protein 1 subunit epsilon OS=Homo sapiens OX=9606 GN=CCT5 PE=1 SV=1	0	39.168	28	7	7	7	541	59.6	5.66	30.73	7	1
High	Master Protein	P00387	Homo sapiens	NADH-cytochrome b5 reductase 3 OS=Homo sapiens OX=9606 GN=CYB5R3 PE=1 SV=3	0	32.813	26	6	7	6	301	34.2	7.59	21.52	6	1
High	Master Protein	P08238	Homo sapiens	Heat shock protein HSP 90-beta OS=Homo sapiens OX=9606 GN=HSP90AB1 PE=1 SV=4	0	31.756	8	5	7	1	724	83.2	5.03	25.92	5	1
High	Master Protein	P30101	Homo sapiens	Protein disulfide-isomerase A3 OS=Homo sapiens OX=9606 GN=PDIA3 PE=1 SV=4	0	27.903	18	7	7	7	505	56.7	6.35	21.33	7	1
High	Master Protein	P14625	Homo sapiens	Endoplasmin OS=Homo sapiens OX=9606 GN=HSP90B1 PE=1 SV=1	0	21.338	6	4	7	1	803	92.4	4.84	26.27	4	1
High	Master Protein	P07900	Homo sapiens	Heat shock protein HSP 90-alpha OS=Homo sapiens OX=9606 GN=HSP90AA1 PE=1 SV=5	0	18.812	6	5	7	1	732	84.6	5.02	17.66	5	1
High	Master Protein	P61026	Homo sapiens	Ras-related protein Rab-10 OS=Homo sapiens OX=9606 GN=RAB10 PE=1 SV=1	0	12.625	17	3	7	1	200	22.5	8.38	18.74	3	1
High	Master Protein	C6KT76	P. falciparum 3D7	Phosphotransferase OS=Plasmodium falciparum (isolate 3D7) OX=36329 GN=PF3D7_0624000 PE=3 SV=1	0	42.217	15	5	6	5	493	55.2	7.09	24.97	5	1
High	Master Protein	Q8I5Q7	P. falciparum 3D7	Uncharacterized protein OS=Plasmodium falciparum (isolate 3D7) OX=36329 GN=PF3D7_1214900 PE=4 SV=1	0	38.425	30	5	6	5	245	27.4	4.88	23.06	5	1
High	Master Protein	C0H570	P. falciparum 3D7	RNA-binding protein, putative OS=Plasmodium falciparum (isolate 3D7) OX=36329 GN=PF3D7_0929200 PE=4 SV=1	0	37.224	31	5	6	5	289	33.6	9.1	26.67	5	1
High	Master Protein	Q8I1P2	P. falciparum 3D7	Protein YIPF OS=Plasmodium falciparum (isolate 3D7) OX=36329 GN=PF3D7_0419500 PE=4 SV=1	0	36.573	14	6	6	6	536	64	6.81	22.15	6	1
High	Master Protein	Q8IJ66	P. falciparum 3D7	Succinate dehydrogenase [ubiquinone] flavoprotein subunit, mitochondrial OS=Plasmodium falciparum (isolate 3D7) OX=36329 GN=PF3D7_1034400 PE=3 SV=1	0	36.162	15	6	6	6	631	70.7	8.21	22.34	6	1
High	Master Protein	Q8IHZ5	P. falciparum 3D7	Subtilisin-like protease 2 OS=Plasmodium falciparum (isolate 3D7) OX=36329 GN=SUB2 PE=1 SV=1	0	35.917	9	6	6	6	1341	154.7	8.29	25.96	6	1
High	Master Protein	Q5MYR6	P. falciparum 3D7	1-cys peroxiredoxin OS=Plasmodium falciparum (isolate 3D7) OX=36329 GN=prx PE=1 SV=1	0	35.01	33	5	6	5	240	28.1	7.83	27.75	5	1
High	Master Protein	Q8I5H6	P. falciparum 3D7	Uncharacterized protein OS=Plasmodium falciparum (isolate 3D7) OX=36329 GN=PF3D7_1224100 PE=4 SV=1	0	33.079	29	6	6	6	192	22.2	5.33	23.27	6	1
High	Master Protein	Q8I6T7	P. falciparum 3D7	ATP synthase subunit gamma OS=Plasmodium falciparum (isolate 3D7) OX=36329 GN=PF3D7_1311300 PE=3 SV=1	0	32.487	21	5	6	5	311	35.7	9.48	23.56	5	1
High	Master Protein	C0H4A1	P. falciparum 3D7	NAD(P)-binding protein, putative OS=Plasmodium falciparum (isolate 3D7) OX=36329 GN=PF3D7_0409500 PE=4 SV=1	0	32.44	18	5	6	5	398	46.8	9.32	28.17	5	1
High	Master Protein	C6KTD0	P. falciparum 3D7	Amino acid transporter AAT1 OS=Plasmodium falciparum (isolate 3D7) OX=36329 GN=PF3D7_0629500 PE=4 SV=1	0	31.85	11	5	6	5	606	68.8	9.61	21.3	5	1
High	Master Protein	O96145	P. falciparum 3D7	2-methoxy-6-polyprenyl-1,4-benzoquinol methylase, mitochondrial OS=Plasmodium falciparum (isolate 3D7) OX=36329 GN=PF3D7_0204900 PE=3 SV=1	0	31.268	27	6	6	5	354	41.1	8.76	21.63	6	1
High	Master Protein	Q8IE76	P. falciparum 3D7	Cyclin N-terminal domain-containing protein OS=Plasmodium falciparum (isolate 3D7) OX=36329 GN=PF3D7_1324100 PE=4 SV=1	0	31.224	14	5	6	5	513	61.5	8.68	20.96	5	1
High	Master Protein	Q8IBA0	P. falciparum 3D7	Receptor for activated c kinase OS=Plasmodium falciparum (isolate 3D7) OX=36329 GN=PF3D7_0826700 PE=3 SV=1	0	30.942	23	5	6	5	323	35.7	6.71	20	5	1
High	Master Protein	Q8IIQ1	P. falciparum 3D7	Replication factor C subunit 5, putative OS=Plasmodium falciparum (isolate 3D7) OX=36329 GN=PF3D7_1111100 PE=4 SV=1	0	30.66	22	5	6	5	349	40.3	8.82	21.21	5	1
High	Master Protein	Q8I3T9	P. falciparum 3D7	60S ribosomal protein L2 OS=Plasmodium falciparum (isolate 3D7) OX=36329 GN=PF3D7_0516900 PE=1 SV=1	0	30.297	20	5	6	5	260	28	10.48	22.3	5	1
High	Master Protein	Q8IE18	P. falciparum 3D7	RNA-binding protein, putative OS=Plasmodium falciparum (isolate 3D7) OX=36329 GN=PF3D7_1330800 PE=4 SV=1	0	29.47	10	5	6	5	596	68	5.27	23.24	5	1
High	Master Protein	Q8IC16	P. falciparum 3D7	DNA helicase OS=Plasmodium falciparum (isolate 3D7) OX=36329 GN=PF3D7_0705400 PE=3 SV=1	0	29.397	10	6	6	6	821	94.2	6.35	20.42	6	1
High	Master Protein	Q8I2N1	P. falciparum 3D7	Cytochrome c oxidase subunit 5B, putative OS=Plasmodium falciparum (isolate 3D7) OX=36329 GN=PF3D7_0927800 PE=4 SV=1	0	29.002	37	4	6	4	273	32.3	6.71	26.02	4	1
High	Master Protein	C0H5G2	P. falciparum 3D7	Ras-related protein Rab-11B OS=Plasmodium falciparum (isolate 3D7) OX=36329 GN=PF3D7_1340700 PE=4 SV=2	0	28.305	34	6	6	5	229	25.9	9.04	19.02	6	1
High	Master Protein	Q8I253	P. falciparum 3D7	Photosensitized INA-labeled protein PHIL1 OS=Plasmodium falciparum (isolate 3D7) OX=36329 GN=PF3D7_0109000 PE=4 SV=1	0	28.102	19	4	6	4	224	25.5	4.93	23.09	4	1
High	Master Protein	Q8I205	P. falciparum 3D7	Plasmodium RESA N-terminal domain-containing protein OS=Plasmodium falciparum (isolate 3D7) OX=36329 GN=PF3D7_0402100 PE=4 SV=1	0	28.081	8	5	6	5	575	67.7	4.63	21.35	5	1
High	Master Protein	A0A144A153	P. falciparum 3D7	RNA-binding protein, putative OS=Plasmodium falciparum (isolate 3D7) OX=36329 GN=PF3D7_1405900 PE=4 SV=1	0	27.968	6	5	6	5	1109	130.7	8.97	20.59	5	1
High	Master Protein	Q8ILK6	P. falciparum 3D7	Uncharacterized protein OS=Plasmodium falciparum (isolate 3D7) OX=36329 GN=PF3D7_1425700 PE=4 SV=1	0	27.761	19	6	6	6	359	42.8	8.25	21.19	6	1
High	Master Protein	Q8IK58	P. falciparum 3D7	Plasmodium RESA N-terminal domain-containing protein OS=Plasmodium falciparum (isolate 3D7) OX=36329 GN=PF3D7_1477700 PE=4 SV=2	0	27.356	24	6	6	6	291	34.5	6.8	20.6	6	1
High	Master Protein	Q8I2S6	P. falciparum 3D7	DNA-directed RNA polymerase II subunit RPB3, putative OS=Plasmodium falciparum (isolate 3D7) OX=36329 GN=PF3D7_0923000 PE=3 SV=1	0	25.987	26	6	6	6	335	38.3	6.47	22.05	6	1
High	Master Protein	C6S3D0	P. falciparum 3D7	Peptidase, putative OS=Plasmodium falciparum (isolate 3D7) OX=36329 GN=PF3D7_1018300 PE=4 SV=1	0	25.929	7	5	6	5	1015	118.3	5.83	19.94	5	1
High	Master Protein	Q8IM38	P. falciparum 3D7	Ribonucleoside-diphosphate reductase small chain, putative OS=Plasmodium falciparum (isolate 3D7) OX=36329 GN=PF3D7_1405600 PE=3 SV=1	0	25.897	30	6	6	6	349	40.6	5.52	26.81	6	1
High	Master Protein	Q8IJK8	P. falciparum 3D7	60S ribosomal protein L30e, putative OS=Plasmodium falciparum (isolate 3D7) OX=36329 GN=PF3D7_1019400 PE=1 SV=1	0	25.686	56	5	6	5	108	11.8	9.39	19.88	5	1
High	Master Protein	Q8IDE8	P. falciparum 3D7	Histone-lysine N-methyltransferase, putative OS=Plasmodium falciparum (isolate 3D7) OX=36329 GN=PF3D7_1355300 PE=4 SV=1	0	25.663	10	4	6	4	509	60	8.68	17.68	4	1
High	Master Protein	C6KT64	P. falciparum 3D7	leucine--tRNA ligase OS=Plasmodium falciparum (isolate 3D7) OX=36329 GN=PF3D7_0622800 PE=1 SV=1	0	25.631	5	5	6	5	1447	170.1	6.54	18.51	5	1
High	Master Protein	Q8I434	P. falciparum 3D7	Transcription factor 25, putative OS=Plasmodium falciparum (isolate 3D7) OX=36329 GN=PF3D7_0506800 PE=3 SV=1	0	25.474	10	6	6	6	929	110.1	7.93	18	6	1
High	Master Protein	O96227	P. falciparum 3D7	Growth arrest-specific protein 8 domain-containing protein OS=Plasmodium falciparum (isolate 3D7) OX=36329 GN=PF3D7_0214700 PE=4 SV=3	0	25.448	17	5	6	5	301	35.7	6.81	19.41	5	1
High	Master Protein	P61074	P. falciparum 3D7	Proliferating cell nuclear antigen 1 OS=Plasmodium falciparum (isolate 3D7) OX=36329 GN=PCNA1 PE=1 SV=1	0	25.403	21	3	6	3	274	30.6	4.86	27.7	3	1
High	Master Protein	Q8I2Y3	P. falciparum 3D7	Merozoite organizing protein OS=Plasmodium falciparum (isolate 3D7) OX=36329 GN=PF3D7_0917000 PE=4 SV=1	0	25.363	4	6	6	5	1826	215.2	5.99	18.12	6	1
High	Master Protein	Q8I5E7	P. falciparum 3D7	DNA helicase 60 OS=Plasmodium falciparum (isolate 3D7) OX=36329 GN=PF3D7_1227100 PE=3 SV=1	0	25.319	10	6	6	6	742	87	8.07	19.06	6	1
High	Master Protein	Q8I2U8	P. falciparum 3D7	ADP-ribosylation factor, putative OS=Plasmodium falciparum (isolate 3D7) OX=36329 GN=PF3D7_0920500 PE=4 SV=1	0	25.248	34	5	6	5	191	22.1	8.56	19.11	5	1
High	Master Protein	Q8I5Y5	P. falciparum 3D7	Shewanella-like protein phosphatase 2 OS=Plasmodium falciparum (isolate 3D7) OX=36329 GN=PF3D7_1206000 PE=4 SV=1	0	25.236	15	4	6	4	304	35.7	8.78	18.3	4	1
High	Master Protein	Q8ID24	P. falciparum 3D7	Mitochondrial import inner membrane translocase subunit OS=Plasmodium falciparum (isolate 3D7) OX=36329 GN=PF3D7_1368600 PE=3 SV=1	0	25.183	51	5	6	5	92	10.9	8.44	17.37	5	1
High	Master Protein	O97238	P. falciparum 3D7	Transporter, putative OS=Plasmodium falciparum (isolate 3D7) OX=36329 GN=PF3D7_0305300 PE=4 SV=3	0	25.163	6	4	6	4	956	114.4	5.62	24.1	4	1
High	Master Protein	Q8IJI0	P. falciparum 3D7	Serine/arginine-rich splicing factor 4 OS=Plasmodium falciparum (isolate 3D7) OX=36329 GN=PF3D7_1022400 PE=4 SV=1	0	24.969	11	4	6	4	538	62.1	9.98	20.56	4	1
High	Master Protein	Q8IAR6	P. falciparum 3D7	26S proteasome regulatory subunit RPN10, putative OS=Plasmodium falciparum (isolate 3D7) OX=36329 GN=PF3D7_0807800 PE=4 SV=1	0	24.65	18	5	6	5	481	55	4.84	15.28	5	1
High	Master Protein	Q8I5Y9	P. falciparum 3D7	Tetratricopeptide repeat protein, putative OS=Plasmodium falciparum (isolate 3D7) OX=36329 GN=PF3D7_1205600 PE=4 SV=1	0	24.501	19	4	6	4	333	39	4.89	17.41	4	1
High	Master Protein	Q8IIA9	P. falciparum 3D7	Mitochondrial import inner membrane translocase subunit TIM44, putative OS=Plasmodium falciparum (isolate 3D7) OX=36329 GN=PF3D7_1125400 PE=3 SV=2	0	24.411	17	5	6	5	470	55.8	8.87	19.08	5	1
High	Master Protein	Q8IDW7	P. falciparum 3D7	RanBPM and CLTH-like protein, putative OS=Plasmodium falciparum (isolate 3D7) OX=36329 GN=PF3D7_1336400 PE=4 SV=1	0	24.261	31	6	6	6	282	33.7	8.31	22.2	6	1
High	Master Protein	C6KSX7	P. falciparum 3D7	AP-3 complex subunit beta, putative OS=Plasmodium falciparum (isolate 3D7) OX=36329 GN=PF3D7_0613500 PE=3 SV=1	0	24.224	4	6	6	6	1363	159.7	6.39	16.44	6	1
High	Master Protein	C6KSN9	P. falciparum 3D7	AP2 domain transcription factor OS=Plasmodium falciparum (isolate 3D7) OX=36329 GN=PF3D7_0604100 PE=1 SV=1	0	23.965	5	6	6	6	1979	229.5	6.18	20.29	6	1
High	Master Protein	Q8I387	P. falciparum 3D7	Uncharacterized protein OS=Plasmodium falciparum (isolate 3D7) OX=36329 GN=PF3D7_0906200 PE=4 SV=1	0	23.932	14	5	6	5	578	69.1	9.48	20.89	5	1
High	Master Protein	Q8IFM5	P. falciparum 3D7	Reticulocyte-binding protein homolog 5 OS=Plasmodium falciparum (isolate 3D7) OX=36329 GN=RH5 PE=1 SV=1	0	23.91	16	6	6	6	526	63	8.51	18.47	6	1
High	Master Protein	Q8IJW4	P. falciparum 3D7	Eukaryotic translation initiation factor 3 subunit D OS=Plasmodium falciparum (isolate 3D7) OX=36329 GN=PF3D7_1007900 PE=3 SV=1	0	23.834	11	6	6	6	543	63.1	9	18.2	6	1
High	Master Protein	Q76NN7	P. falciparum 3D7	Peptidyl-prolyl cis-trans isomerase OS=Plasmodium falciparum (isolate 3D7) OX=36329 GN=PF3D7_0322000 PE=3 SV=1	0	23.753	42	5	6	5	171	18.9	8.09	18.85	5	1
High	Master Protein	Q8IHX8	P. falciparum 3D7	Uncharacterized protein OS=Plasmodium falciparum (isolate 3D7) OX=36329 GN=PF3D7_1138700 PE=4 SV=2	0	23.164	4	6	6	6	1870	221.9	9.09	16.24	6	1
High	Master Protein	Q8I5S5	P. falciparum 3D7	Succinate dehydrogenase [ubiquinone] iron-sulfur subunit, mitochondrial OS=Plasmodium falciparum (isolate 3D7) OX=36329 GN=PF3D7_1212800 PE=3 SV=1	0	23.13	14	4	6	4	321	37.7	8.94	19.81	4	1
High	Master Protein	C0H557	P. falciparum 3D7	Phosphatase OS=Plasmodium falciparum (isolate 3D7) OX=36329 GN=PF3D7_0924500 PE=4 SV=1	0	22.805	7	6	6	6	1298	154.4	8.82	18.91	6	1
High	Master Protein	Q8IIK0	P. falciparum 3D7	dolichyl-diphosphooligosaccharide--protein glycotransferase OS=Plasmodium falciparum (isolate 3D7) OX=36329 GN=PF3D7_1116600 PE=3 SV=2	0	22.623	11	6	6	6	856	101.6	8.34	19	6	1
High	Master Protein	Q8IED2	P. falciparum 3D7	Structural maintenance of chromosomes protein 2 OS=Plasmodium falciparum (isolate 3D7) OX=36329 GN=MAL13P1.96 PE=1 SV=1	0	22.512	7	6	6	6	1218	143	8.56	15.73	6	1
High	Master Protein	Q8I2Y5	P. falciparum 3D7	RNA-binding protein musashi, putative OS=Plasmodium falciparum (isolate 3D7) OX=36329 GN=PF3D7_0916700 PE=4 SV=1	0	22.442	13	4	6	4	388	45.1	6.55	27.66	4	1
High	Master Protein	Q8I3V5	P. falciparum 3D7	Phosphatidylinositol 3-kinase OS=Plasmodium falciparum (isolate 3D7) OX=36329 GN=PF3D7_0515300 PE=1 SV=1	0	22.402	3	6	6	6	2133	255.8	9.2	19.98	6	1
High	Master Protein	O96258	P. falciparum 3D7	40S ribosomal protein S26 OS=Plasmodium falciparum (isolate 3D7) OX=36329 GN=PF3D7_0217800 PE=1 SV=1	0	22.307	34	4	6	4	107	12.5	10.98	16.24	4	1
High	Master Protein	C6KTB1	P. falciparum 3D7	Protein DJ-1 OS=Plasmodium falciparum (isolate 3D7) OX=36329 GN=PF3D7_0627500 PE=4 SV=1	0	22.286	29	4	6	4	189	20.3	7.39	20.19	4	1
High	Master Protein	Q8I5T4	P. falciparum 3D7	DNA helicase OS=Plasmodium falciparum (isolate 3D7) OX=36329 GN=PF3D7_1211700 PE=3 SV=1	0	22.278	11	6	6	6	758	85.8	8.16	16.97	6	1
High	Master Protein	Q8I5R7	P. falciparum 3D7	Proline--tRNA ligase OS=Plasmodium falciparum (isolate 3D7) OX=36329 GN=proRS PE=1 SV=1	0	22.121	12	6	6	6	746	86.6	7.42	17.88	6	1
High	Master Protein	Q8II70	P. falciparum 3D7	Uncharacterized protein OS=Plasmodium falciparum (isolate 3D7) OX=36329 GN=PF3D7_1129300 PE=4 SV=1	0	21.754	5	6	6	6	1846	221.6	9.47	18.22	6	1
High	Master Protein	Q76NM1	P. falciparum 3D7	ER lumen protein-retaining receptor OS=Plasmodium falciparum (isolate 3D7) OX=36329 GN=ERD2 PE=3 SV=1	0	21.671	20	5	6	5	221	26.4	9.2	15.02	5	1
High	Master Protein	C6KTD2	P. falciparum 3D7	Putative histone-lysine N-methyltransferase 1 OS=Plasmodium falciparum (isolate 3D7) OX=36329 GN=SET1 PE=1 SV=1	0	21.633	1	5	6	5	6753	795.5	8.59	16.41	5	1
High	Master Protein	Q8I425	P. falciparum 3D7	Uncharacterized protein OS=Plasmodium falciparum (isolate 3D7) OX=36329 GN=PF3D7_0507800 PE=4 SV=1	0	21.626	5	6	6	6	1527	177.3	5.15	15.82	6	1
High	Master Protein	Q8IAZ3	P. falciparum 3D7	Eukaryotic translation initiation factor 3 subunit G OS=Plasmodium falciparum (isolate 3D7) OX=36329 GN=PF3D7_0815600 PE=3 SV=2	0	21.429	22	6	6	6	268	31.2	6.61	13.81	6	1
High	Master Protein	C0H4Z7	P. falciparum 3D7	Plasmodium RESA N-terminal domain-containing protein OS=Plasmodium falciparum (isolate 3D7) OX=36329 GN=PF3D7_0831400 PE=4 SV=1	0	21.233	13	4	6	4	302	36.4	6.09	16.72	4	1
High	Master Protein	Q8IAS0	P. falciparum 3D7	Plasmepsin X OS=Plasmodium falciparum (isolate 3D7) OX=36329 GN=PMX PE=1 SV=1	0	21.121	13	6	6	6	573	65.1	5.54	12.67	6	1
High	Master Protein	Q8I2N8	P. falciparum 3D7	Plasmodium RESA N-terminal domain-containing protein OS=Plasmodium falciparum (isolate 3D7) OX=36329 GN=PF3D7_0927100 PE=4 SV=1	0	20.888	34	5	6	5	192	22.7	8.37	17.87	5	1
High	Master Protein	Q8I669	P. falciparum 3D7	EMP1-trafficking protein OS=Plasmodium falciparum (isolate 3D7) OX=36329 GN=PF3D7_0202200 PE=4 SV=1	0	20.752	23	5	6	5	290	33.7	9.66	19.01	5	1
High	Master Protein	Q8IM53	P. falciparum 3D7	Cytochrome c, putative OS=Plasmodium falciparum (isolate 3D7) OX=36329 GN=PF3D7_1404100 PE=3 SV=1	0	20.738	39	5	6	5	115	12.9	9.36	13.78	5	1
High	Master Protein	Q8I3U1	P. falciparum 3D7	Ubiquitin carboxyl-terminal hydrolase 2, putative OS=Plasmodium falciparum (isolate 3D7) OX=36329 GN=PF3D7_0516700 PE=4 SV=1	0	20.666	5	6	6	5	1332	156.2	6.8	16.07	6	1
High	Master Protein	Q8IKV1	P. falciparum 3D7	Syntaxin-6, putative OS=Plasmodium falciparum (isolate 3D7) OX=36329 GN=PF3D7_1452500 PE=4 SV=2	0	20.54	38	4	6	4	211	24.7	5.12	14.52	4	1
High	Master Protein	Q8IE73	P. falciparum 3D7	PRELI domain-containing protein, putative OS=Plasmodium falciparum (isolate 3D7) OX=36329 GN=PF3D7_1324400 PE=4 SV=1	0	20.465	37	6	6	6	183	21.7	9.16	17.24	6	1
High	Master Protein	C0H5E1	P. falciparum 3D7	Syntaxin, Qa-SNARE family OS=Plasmodium falciparum (isolate 3D7) OX=36329 GN=PF3D7_1326800 PE=4 SV=1	0	20.429	15	5	6	5	441	52.1	8.12	12.22	5	1
High	Master Protein	Q8IJ22	P. falciparum 3D7	Esterase, putative OS=Plasmodium falciparum (isolate 3D7) OX=36329 GN=PF3D7_1038900 PE=4 SV=1	0	20.347	22	6	6	6	359	41.7	6.87	16.67	6	1
High	Master Protein	Q8I6T0	P. falciparum 3D7	Aminomethyltransferase, mitochondrial, putative OS=Plasmodium falciparum (isolate 3D7) OX=36329 GN=PF3D7_1365500 PE=3 SV=1	0	20.213	21	6	6	6	406	46.9	8.62	19.46	6	1
High	Master Protein	Q8IL22	P. falciparum 3D7	histidine--tRNA ligase OS=Plasmodium falciparum (isolate 3D7) OX=36329 GN=PF3D7_1445100 PE=4 SV=1	0	20.032	5	6	6	5	1132	133.6	7.74	15.93	6	1
High	Master Protein	Q8IDN4	P. falciparum 3D7	DNA/RNA-binding protein Alba 2 OS=Plasmodium falciparum (isolate 3D7) OX=36329 GN=PF3D7_1346300 PE=4 SV=1	0	19.915	35	6	6	6	211	25	7.97	18.62	6	1
High	Master Protein	Q8IAM8	P. falciparum 3D7	Serine/threonine-protein phosphatase OS=Plasmodium falciparum (isolate 3D7) OX=36329 GN=PF3D7_0802800 PE=3 SV=1	0	19.592	12	4	6	4	604	70	4.98	15.26	4	1
High	Master Protein	Q8IJA0	P. falciparum 3D7	26S proteasome regulatory subunit RPN9, putative OS=Plasmodium falciparum (isolate 3D7) OX=36329 GN=PF3D7_1030500 PE=3 SV=1	0	19.527	15	5	6	5	393	46.8	6.07	16.72	5	1
High	Master Protein	C0H4D5	P. falciparum 3D7	Apicomplexan specific coiled coil protein OS=Plasmodium falciparum (isolate 3D7) OX=36329 GN=PF3D7_0513100 PE=4 SV=1	0	19.487	31	5	6	5	251	28.8	5.44	15	5	1
High	Master Protein	B9ZSJ0	P. falciparum 3D7	Eukaryotic translation initiation factor 4E, putative OS=Plasmodium falciparum (isolate 3D7) OX=36329 GN=PF3D7_0111800 PE=3 SV=2	0	19.448	9	5	6	5	620	73	9.41	15.36	5	1
High	Master Protein	Q8IJ93	P. falciparum 3D7	MORN repeat-containing protein 1 OS=Plasmodium falciparum (isolate 3D7) OX=36329 GN=PF3D7_1031200 PE=1 SV=2	0	19.33	25	5	6	5	364	41.4	6.05	21.41	5	1
High	Master Protein	Q8I466	P. falciparum 3D7	Protein kinase, putative OS=Plasmodium falciparum (isolate 3D7) OX=36329 GN=PF3D7_0503500 PE=4 SV=1	0	19.27	8	6	6	6	850	100.3	7.24	14.26	6	1
High	Master Protein	Q8IB25	P. falciparum 3D7	Cleavage and polyadenylation specificity factor subunit 2 OS=Plasmodium falciparum (isolate 3D7) OX=36329 GN=PF3D7_0819000 PE=3 SV=1	0	19.15	4	5	6	5	1313	157.6	5.11	18.22	5	1
High	Master Protein	A0A5K1K969	P. falciparum 3D7	Uncharacterized protein OS=Plasmodium falciparum (isolate 3D7) OX=36329 GN=PF3D7_1339700 PE=4 SV=1	0	19.109	5	6	6	6	1936	231.4	7.18	18.09	6	1
High	Master Protein	A0A143ZUM0	P. falciparum 3D7	Double-strand break repair protein MRE11 OS=Plasmodium falciparum (isolate 3D7) OX=36329 GN=PF3D7_0107800 PE=4 SV=1	0	18.313	7	6	6	6	1233	146.1	5.64	16.81	6	1
High	Master Protein	A0A143ZVJ7	P. falciparum 3D7	Uncharacterized protein OS=Plasmodium falciparum (isolate 3D7) OX=36329 GN=PF3D7_0717600 PE=4 SV=1	0	18.227	7	6	6	6	1053	125.4	8.02	12.52	6	1
High	Master Protein	Q8I1V0	P. falciparum 3D7	Lysine decarboxylase-like protein, putative OS=Plasmodium falciparum (isolate 3D7) OX=36329 GN=PF3D7_0413700 PE=4 SV=1	0	18.121	23	6	6	6	338	39	8.66	9.43	6	1
High	Master Protein	Q8I3R4	P. falciparum 3D7	Zinc finger protein, putative OS=Plasmodium falciparum (isolate 3D7) OX=36329 GN=PF3D7_0519600 PE=4 SV=1	0	17.84	9	6	6	6	755	90.6	6.4	15.9	6	1
High	Master Protein	Q8I3Y0	P. falciparum 3D7	orotate phosphoribosyltransferase OS=Plasmodium falciparum (isolate 3D7) OX=36329 GN=PF3D7_0512700 PE=3 SV=1	0	17.482	17	5	6	5	281	33	7.27	18.41	5	1
High	Master Protein	Q7KQL1	P. falciparum 3D7	Pre-mRNA-splicing factor CEF1, putative OS=Plasmodium falciparum (isolate 3D7) OX=36329 GN=PF3D7_1033600 PE=3 SV=1	0	17.344	8	6	6	6	915	108.3	6.57	16.11	6	1
High	Master Protein	Q8IIH3	P. falciparum 3D7	HECT-type E3 ubiquitin transferase OS=Plasmodium falciparum (isolate 3D7) OX=36329 GN=PF3D7_1119400 PE=4 SV=1	0	16.99	3	6	6	5	2147	256.7	7.5	15.79	6	1
High	Master Protein	Q8IJQ7	P. falciparum 3D7	Uncharacterized protein OS=Plasmodium falciparum (isolate 3D7) OX=36329 GN=PF3D7_1013800 PE=4 SV=2	0	16.648	23	5	6	5	486	58.3	5.9	14.53	5	1
High	Master Protein	Q8ILQ6	P. falciparum 3D7	Uncharacterized protein OS=Plasmodium falciparum (isolate 3D7) OX=36329 GN=PF3D7_1419400 PE=4 SV=2	0	16.462	3	5	6	5	2201	262.1	6.77	17.14	5	1
High	Master Protein	Q8II59	P. falciparum 3D7	Conserved oligomeric Golgi complex subunit 2 OS=Plasmodium falciparum (isolate 3D7) OX=36329 GN=PF3D7_1130500 PE=3 SV=1	0	16.243	8	6	6	6	985	118.3	8.7	16.2	6	1
High	Master Protein	C0H5M6	P. falciparum 3D7	Uncharacterized protein OS=Plasmodium falciparum (isolate 3D7) OX=36329 GN=PF3D7_1371900 PE=4 SV=1	0	15.999	20	4	6	4	210	23.6	8.21	15.05	4	1
High	Master Protein	Q8IIT1	P. falciparum 3D7	CCZ1/INTU/HSP4 first Longin domain-containing protein OS=Plasmodium falciparum (isolate 3D7) OX=36329 GN=PF3D7_1107200 PE=3 SV=2	0	15.933	10	6	6	6	713	84.2	8.68	13.61	6	1
High	Master Protein	A0A144A322	P. falciparum 3D7	Uncharacterized protein OS=Plasmodium falciparum (isolate 3D7) OX=36329 GN=PF3D7_1245500 PE=4 SV=1	0	15.305	9	4	6	4	460	56.2	9.23	16.09	4	1
High	Master Protein	Q8IJX1	P. falciparum 3D7	BOS complex subunit TMEM147 OS=Plasmodium falciparum (isolate 3D7) OX=36329 GN=PF3D7_1007000 PE=3 SV=2	0	14.274	21	5	6	5	260	30.1	9.35	11.68	5	1
High	Master Protein	Q8I2G8	P. falciparum 3D7	Vacuolar protein sorting-associated protein 33, putative OS=Plasmodium falciparum (isolate 3D7) OX=36329 GN=PF3D7_0935200 PE=3 SV=1	0	14.038	5	6	6	6	1147	135.9	4.94	11.15	6	1
High	Master Protein	Q8ILY4	P. falciparum 3D7	Uncharacterized protein OS=Plasmodium falciparum (isolate 3D7) OX=36329 GN=PF3D7_1411100.1 PE=4 SV=2	0	13.589	14	4	6	4	373	44.2	7.34	17.18	4	1
High	Master Protein	Q8I581	P. falciparum 3D7	Bromodomain protein, putative OS=Plasmodium falciparum (isolate 3D7) OX=36329 GN=PF3D7_1234100 PE=4 SV=1	0	13.053	2	6	6	6	3896	465.7	8.28	9.26	6	1
High	Master Protein	O97292	P. falciparum 3D7	WD repeat-containing protein, putative OS=Plasmodium falciparum (isolate 3D7) OX=36329 GN=PF3D7_0321800 PE=4 SV=1	0	11.529	2	4	6	4	2706	322	8.7	10.52	4	1
High	Master Protein	Q8IE97	P. falciparum 3D7	Uncharacterized protein OS=Plasmodium falciparum (isolate 3D7) OX=36329 GN=PF3D7_1321900 PE=4 SV=1	0	10.681	16	3	6	2	292	32.7	8.91	18.49	3	1
High	Master Protein	Q8I2B1	P. falciparum 3D7	aspartate--tRNA ligase OS=Plasmodium falciparum (isolate 3D7) OX=36329 GN=PF3D7_0102900 PE=3 SV=1	0	10.285	7	5	6	4	626	73.4	8.18	5.47	5	1
High	Master Protein	P50991	Homo sapiens	T-complex protein 1 subunit delta OS=Homo sapiens OX=9606 GN=CCT4 PE=1 SV=4	0	30.21	19	6	6	5	539	57.9	7.83	19.34	6	1
High	Master Protein	P35613	Homo sapiens	Basigin OS=Homo sapiens OX=9606 GN=BSG PE=1 SV=2	0	30.083	17	5	6	5	385	42.2	5.66	20.12	5	1
High	Master Protein	P49368	Homo sapiens	T-complex protein 1 subunit gamma OS=Homo sapiens OX=9606 GN=CCT3 PE=1 SV=4	0	23.966	13	6	6	6	545	60.5	6.49	18.72	6	1
High	Master Protein	Q96PL5	Homo sapiens	Erythroid membrane-associated protein OS=Homo sapiens OX=9606 GN=ERMAP PE=1 SV=1	0	21.806	15	5	6	5	475	52.6	8.47	12.71	5	1
High	Master Protein	P31939	Homo sapiens	Bifunctional purine biosynthesis protein ATIC OS=Homo sapiens OX=9606 GN=ATIC PE=1 SV=3	0	21.121	15	6	6	6	592	64.6	6.71	15.44	6	1
High	Master Protein	Q5XPI4	Homo sapiens	E3 ubiquitin-protein ligase RNF123 OS=Homo sapiens OX=9606 GN=RNF123 PE=1 SV=1	0	20.027	5	6	6	6	1314	148.4	6.74	18.07	6	1
High	Master Protein	Q8I0X0	P. falciparum 3D7	Alpha-soluble NSF attachment protein, putative OS=Plasmodium falciparum (isolate 3D7) OX=36329 GN=PF3D7_0509000 PE=3 SV=1	0	44.048	27	4	5	4	298	34.6	5.62	26.08	4	1
High	Master Protein	Q8I334	P. falciparum 3D7	Uncharacterized protein OS=Plasmodium falciparum (isolate 3D7) OX=36329 GN=PF3D7_0911800 PE=4 SV=1	0	39.179	20	3	5	3	276	32.9	9.5	27.35	3	1
High	Master Protein	Q8ILI8	P. falciparum 3D7	Magnesium transporter OS=Plasmodium falciparum (isolate 3D7) OX=36329 GN=PF3D7_1427600 PE=3 SV=1	0	35.149	12	4	5	4	478	56.6	6.25	21.38	4	1
High	Master Protein	Q8IK90	P. falciparum 3D7	Proteasome subunit alpha type-1, putative OS=Plasmodium falciparum (isolate 3D7) OX=36329 GN=PF3D7_1474800 PE=1 SV=1	0	27.463	28	5	5	5	254	28.8	5.67	20.04	5	1
High	Master Protein	Q8IIH2	P. falciparum 3D7	AP-4 complex subunit mu, putative OS=Plasmodium falciparum (isolate 3D7) OX=36329 GN=PF3D7_1119500 PE=3 SV=1	0	26.583	13	5	5	5	436	51.1	8.6	17.56	5	1
High	Master Protein	Q8I5L7	P. falciparum 3D7	Formin 2 OS=Plasmodium falciparum (isolate 3D7) OX=36329 GN=PF3D7_1219000 PE=4 SV=1	0	26.344	3	5	5	5	2974	349.5	7.88	17.98	5	1
High	Master Protein	A0A5K1K9G3	P. falciparum 3D7	Swt1-like HEPN domain-containing protein OS=Plasmodium falciparum (isolate 3D7) OX=36329 GN=PF3D7_1364000 PE=4 SV=1	0	26.083	8	4	5	4	827	97.3	6.95	17.83	4	1
High	Master Protein	Q8I399	P. falciparum 3D7	Thioredoxin-like protein OS=Plasmodium falciparum (isolate 3D7) OX=36329 GN=PF3D7_0905000 PE=4 SV=1	0	25.689	23	4	5	4	281	34	8.9	18.14	4	1
High	Master Protein	Q8IE02	P. falciparum 3D7	Apurinic-apyrimidinic endonuclease 1 OS=Plasmodium falciparum (isolate 3D7) OX=36329 GN=APN1 PE=1 SV=1	0	25.682	12	5	5	5	597	69.7	9.17	15.9	5	1
High	Master Protein	Q9U0L4	P. falciparum 3D7	aminoacyl-tRNA hydrolase OS=Plasmodium falciparum (isolate 3D7) OX=36329 GN=PF3D7_0407200 PE=4 SV=2	0	25.522	28	4	5	4	189	21.7	8.65	20.2	4	1
High	Master Protein	Q8ILZ7	P. falciparum 3D7	CUGBP Elav-like family member 2, putative OS=Plasmodium falciparum (isolate 3D7) OX=36329 GN=PF3D7_1409800 PE=4 SV=1	0	25.376	12	5	5	5	514	59.2	7.5	17.85	5	1
High	Master Protein	Q8I2X0	P. falciparum 3D7	Eukaryotic translation initiation factor 3 subunit F, putative OS=Plasmodium falciparum (isolate 3D7) OX=36329 GN=PF3D7_0918300 PE=4 SV=1	0	25.364	22	5	5	5	320	36.8	6.74	25.34	5	1
High	Master Protein	Q8IDZ9	P. falciparum 3D7	isoleucine--tRNA ligase OS=Plasmodium falciparum (isolate 3D7) OX=36329 GN=PF3D7_1332900 PE=3 SV=1	0	24.675	5	5	5	5	1272	151.2	7.58	17.17	5	1
High	Master Protein	Q8I5Q6	P. falciparum 3D7	Thioredoxin peroxidase 2 OS=Plasmodium falciparum (isolate 3D7) OX=36329 GN=PF3D7_1215000 PE=1 SV=1	0	24.539	35	5	5	5	216	24.7	8.57	18.76	5	1
High	Master Protein	Q8I638	P. falciparum 3D7	Acyl-CoA synthetase OS=Plasmodium falciparum (isolate 3D7) OX=36329 GN=PF3D7_1200700 PE=4 SV=1	0	24.462	9	5	5	5	926	104.6	8.7	16.92	5	1
High	Master Protein	Q8I2F4	P. falciparum 3D7	Plasmodium RESA N-terminal domain-containing protein OS=Plasmodium falciparum (isolate 3D7) OX=36329 GN=PF3D7_0936600 PE=4 SV=1	0	24.146	18	4	5	4	297	34.9	6.86	18.58	4	1
High	Master Protein	Q8IJ72	P. falciparum 3D7	Bromodomain protein 1 OS=Plasmodium falciparum (isolate 3D7) OX=36329 GN=PF3D7_1033700 PE=1 SV=1	0	24.122	13	4	5	4	488	55.9	5.68	17.36	4	1
High	Master Protein	A0A5K1K933	P. falciparum 3D7	HECT domain-containing protein OS=Plasmodium falciparum (isolate 3D7) OX=36329 GN=PF3D7_1366300 PE=4 SV=1	0	23.95	2	5	5	5	4136	494.4	5.85	19	5	1
High	Master Protein	Q8I295	P. falciparum 3D7	4-hydroxy-3-methylbut-2-enyl diphosphate reductase, apicoplast OS=Plasmodium falciparum (isolate 3D7) OX=36329 GN=LytB PE=1 SV=1	0	23.8	15	4	5	4	535	62.4	9.31	16.18	4	1
High	Master Protein	O77326	P. falciparum 3D7	Uncharacterized protein OS=Plasmodium falciparum (isolate 3D7) OX=36329 GN=PF3D7_0308700 PE=4 SV=2	0	23.757	12	5	5	5	492	57.9	7.87	14.93	5	1
High	Master Protein	Q8I5V4	P. falciparum 3D7	cGMP-specific 3',5'-cyclic phosphodiesterase alpha OS=Plasmodium falciparum (isolate 3D7) OX=36329 GN=PDEalpha PE=1 SV=2	0	23.751	8	5	5	5	954	115.3	8.5	17.07	5	1
High	Master Protein	O97266	P. falciparum 3D7	Eukaryotic translation initiation factor 4E OS=Plasmodium falciparum (isolate 3D7) OX=36329 GN=PF3D7_0315100 PE=3 SV=1	0	23.664	33	5	5	5	227	26.9	8.32	13.44	5	1
High	Master Protein	Q8IIG8	P. falciparum 3D7	Protein transport protein SEC16, putative OS=Plasmodium falciparum (isolate 3D7) OX=36329 GN=PF3D7_1119900 PE=4 SV=1	0	23.522	5	5	5	5	1749	208.5	6.02	18.11	5	1
High	Master Protein	C6KSN2	P. falciparum 3D7	Mitochondrial chaperone BCS1, putative OS=Plasmodium falciparum (isolate 3D7) OX=36329 GN=PF3D7_0603200 PE=3 SV=1	0	23.501	16	4	5	4	471	54.6	9.03	18.34	4	1
High	Master Protein	Q8IIC4	P. falciparum 3D7	Ribonucloprotein OS=Plasmodium falciparum (isolate 3D7) OX=36329 GN=PF3D7_1123900 PE=3 SV=1	0	23.429	34	4	5	4	145	16	5.16	15.87	4	1
High	Master Protein	Q8IFM1	P. falciparum 3D7	Serine/threonine protein kinase, FIKK family OS=Plasmodium falciparum (isolate 3D7) OX=36329 GN=PF3D7_0424500 PE=4 SV=1	0	23.238	8	4	5	4	622	74.4	8.92	12.17	4	1
High	Master Protein	C0H4Y0	P. falciparum 3D7	Ubiquitin conjugation factor E4 B, putative OS=Plasmodium falciparum (isolate 3D7) OX=36329 GN=PF3D7_0826500 PE=3 SV=1	0	22.873	5	5	5	5	1326	154.5	6.11	16.59	5	1
High	Master Protein	Q8IFN0	P. falciparum 3D7	Uncharacterized protein PFD1115c OS=Plasmodium falciparum (isolate 3D7) OX=36329 GN=PFD1115c PE=1 SV=1	0	22.7	5	5	5	5	1612	190.8	7.81	19.73	5	1
High	Master Protein	Q8IJ40	P. falciparum 3D7	Acetyl-CoA transporter, putative OS=Plasmodium falciparum (isolate 3D7) OX=36329 GN=PF3D7_1036800 PE=4 SV=2	0	22.637	12	4	5	4	590	69.8	9.36	17.8	4	1
High	Master Protein	Q8IHS7	P. falciparum 3D7	Oocyst capsule protein Cap93, putative OS=Plasmodium falciparum (isolate 3D7) OX=36329 GN=PF3D7_1143800 PE=4 SV=1	0	22.42	5	3	5	3	899	106.7	8.91	15.95	3	1
High	Master Protein	Q8IDW0	P. falciparum 3D7	1-deoxy-D-xylulose-5-phosphate synthase OS=Plasmodium falciparum (isolate 3D7) OX=36329 GN=PF3D7_1337200 PE=3 SV=1	0	22.283	7	4	5	4	1205	140.1	8.78	16.87	4	1
High	Master Protein	A0A5K1K8X7	P. falciparum 3D7	Uncharacterized protein OS=Plasmodium falciparum (isolate 3D7) OX=36329 GN=PF3D7_1369500 PE=4 SV=1	0	22.246	7	5	5	5	1106	131.3	5.12	16.71	5	1
High	Master Protein	Q8IAV6	P. falciparum 3D7	Proteasome activator complex subunit 4, putative OS=Plasmodium falciparum (isolate 3D7) OX=36329 GN=PF3D7_0812100 PE=4 SV=1	0	22.185	3	5	5	5	2651	314.3	8.09	13.84	5	1
High	Master Protein	A0A5K1K9A9	P. falciparum 3D7	Uncharacterized protein OS=Plasmodium falciparum (isolate 3D7) OX=36329 GN=PF3D7_1358400 PE=4 SV=1	0	22.004	24	2	5	2	139	16.7	4.92	19.19	2	1
High	Master Protein	Q8I5N9	P. falciparum 3D7	DNA-binding chaperone, putative OS=Plasmodium falciparum (isolate 3D7) OX=36329 GN=PF3D7_1216900 PE=4 SV=1	0	21.998	8	5	5	5	939	111	8.62	16.6	5	1
High	Master Protein	Q8IIA6	P. falciparum 3D7	Kelch domain-containing protein, putative OS=Plasmodium falciparum (isolate 3D7) OX=36329 GN=PF3D7_1125800 PE=4 SV=2	0	21.828	10	5	5	5	592	67.6	5.48	16.52	5	1
High	Master Protein	B9ZSJ1	P. falciparum 3D7	Uncharacterized protein OS=Plasmodium falciparum (isolate 3D7) OX=36329 GN=PF3D7_0113200 PE=4 SV=1	0	21.684	11	4	5	4	592	70.1	9.45	20.37	4	1
High	Master Protein	A0A143ZX23	P. falciparum 3D7	Vesicle transport v-SNARE protein, putative OS=Plasmodium falciparum (isolate 3D7) OX=36329 GN=PF3D7_0314100.1 PE=3 SV=1	0	21.254	26	5	5	5	198	23.8	8.98	16.3	5	1
High	Master Protein	O97334	P. falciparum 3D7	Pre-mRNA-splicing factor PRP46, putative OS=Plasmodium falciparum (isolate 3D7) OX=36329 GN=PF3D7_0302000 PE=3 SV=2	0	21.223	14	5	5	5	600	69.5	8.35	18.52	5	1
High	Master Protein	Q8IEL5	P. falciparum 3D7	ATP synthase subunit O, mitochondrial, putative OS=Plasmodium falciparum (isolate 3D7) OX=36329 GN=PF3D7_1310000 PE=3 SV=1	0	21.06	18	5	5	5	253	30.2	9.45	15.06	5	1
High	Master Protein	Q8IL76	P. falciparum 3D7	Sad1/UNC domain-containing protein, putative OS=Plasmodium falciparum (isolate 3D7) OX=36329 GN=PF3D7_1439300 PE=4 SV=2	0	21.045	3	5	5	5	1803	220.6	9.25	15.32	5	1
High	Master Protein	O97249	P. falciparum 3D7	Small ribosomal subunit protein eS12 OS=Plasmodium falciparum (isolate 3D7) OX=36329 GN=RPS12 PE=1 SV=1	0	21.03	46	5	5	5	141	15.4	5.05	18.98	5	1
High	Master Protein	Q8II27	P. falciparum 3D7	RNA (Uracil-5-)methyltransferase, putative OS=Plasmodium falciparum (isolate 3D7) OX=36329 GN=PF3D7_1133800 PE=3 SV=2	0	20.794	8	5	5	5	857	101.5	9.19	16.33	5	1
High	Master Protein	Q8IL93	P. falciparum 3D7	Uncharacterized protein OS=Plasmodium falciparum (isolate 3D7) OX=36329 GN=PF3D7_1437300 PE=4 SV=1	0	20.745	21	4	5	4	212	25.5	9.33	12.72	4	1
High	Master Protein	Q8IBF6	P. falciparum 3D7	AP2 domain transcription factor AP2-L, putative OS=Plasmodium falciparum (isolate 3D7) OX=36329 GN=PF3D7_0730300 PE=4 SV=1	0	20.731	6	5	5	5	1331	155	5.08	14.5	5	1
High	Master Protein	Q8IKX5	P. falciparum 3D7	Serine/threonine protein kinase, putative OS=Plasmodium falciparum (isolate 3D7) OX=36329 GN=PF3D7_1450000 PE=3 SV=2	0	20.506	10	3	5	3	376	43.7	9.54	15.74	3	1
High	Master Protein	Q8IIW5	P. falciparum 3D7	Casein kinase II subunit beta OS=Plasmodium falciparum (isolate 3D7) OX=36329 GN=PF3D7_1103700 PE=3 SV=1	0	20.277	33	4	5	4	245	28.3	7.4	20.31	4	1
High	Master Protein	Q8IAP4	P. falciparum 3D7	GTPase-activating protein, putative OS=Plasmodium falciparum (isolate 3D7) OX=36329 GN=PF3D7_0804900 PE=4 SV=1	0	20.265	10	4	5	4	491	56.5	7.69	13.25	4	1
High	Master Protein	Q8IHY0	P. falciparum 3D7	Protein phosphatase PPM2 OS=Plasmodium falciparum (isolate 3D7) OX=36329 GN=PF3D7_1138500 PE=3 SV=2	0	20.112	6	4	5	4	924	105.3	4.51	13.44	4	1
High	Master Protein	Q8IKA0	P. falciparum 3D7	Nucleoporin NUP116/NSP116, putative OS=Plasmodium falciparum (isolate 3D7) OX=36329 GN=PF3D7_1473700 PE=4 SV=1	0	20.045	6	5	5	5	1253	142.1	8.27	17.1	5	1
High	Master Protein	Q8IDI9	P. falciparum 3D7	Phosphatidylinositol transfer protein, putative OS=Plasmodium falciparum (isolate 3D7) OX=36329 GN=PF3D7_1351000 PE=4 SV=2	0	20.021	3	4	5	4	1860	221	6.27	15.32	4	1
High	Master Protein	Q8IBD0	P. falciparum 3D7	CRA domain-containing protein, putative OS=Plasmodium falciparum (isolate 3D7) OX=36329 GN=PF3D7_0830400 PE=4 SV=1	0	19.956	33	4	5	4	137	15.9	10.08	18.44	4	1
High	Master Protein	Q8IL16	P. falciparum 3D7	Btz domain-containing protein OS=Plasmodium falciparum (isolate 3D7) OX=36329 GN=PF3D7_1445700 PE=4 SV=1	0	19.913	20	5	5	5	351	41.9	9.38	16.35	5	1
High	Master Protein	Q8I1S9	P. falciparum 3D7	RING zinc finger protein, putative OS=Plasmodium falciparum (isolate 3D7) OX=36329 GN=PF3D7_0415800 PE=4 SV=1	0	19.834	8	5	5	5	875	106.4	8.66	14.72	5	1
High	Master Protein	Q8IJR3	P. falciparum 3D7	Transcription factor with AP2 domain(S) OS=Plasmodium falciparum (isolate 3D7) OX=36329 GN=PF3D7_1013200 PE=4 SV=1	0	19.744	7	5	5	5	1064	123.7	9.01	14.71	5	1
High	Master Protein	Q8IBJ7	P. falciparum 3D7	Uncharacterized protein OS=Plasmodium falciparum (isolate 3D7) OX=36329 GN=PF3D7_0725400 PE=4 SV=1	0	19.733	39	4	5	4	109	13	9.73	14.83	4	1
High	Master Protein	A0A143ZXG1	P. falciparum 3D7	Uncharacterized protein OS=Plasmodium falciparum (isolate 3D7) OX=36329 GN=PF3D7_0929700 PE=4 SV=1	0	19.677	19	5	5	5	350	41.1	6.24	18.67	5	1
High	Master Protein	Q8I273	P. falciparum 3D7	2-C-methyl-D-erythritol 4-phosphate cytidylyltransferase, putative OS=Plasmodium falciparum (isolate 3D7) OX=36329 GN=PF3D7_0106900 PE=3 SV=2	0	19.674	9	4	5	4	734	88.1	9.35	19.55	4	1
High	Master Protein	C6KSZ0	P. falciparum 3D7	Uncharacterized protein OS=Plasmodium falciparum (isolate 3D7) OX=36329 GN=PF3D7_0614900 PE=3 SV=1	0	19.667	6	5	5	5	1096	130.9	9.67	14.89	5	1
High	Master Protein	Q8IDH9	P. falciparum 3D7	ABC transporter B family member 6, putative OS=Plasmodium falciparum (isolate 3D7) OX=36329 GN=PF3D7_1352100 PE=4 SV=1	0	19.66	5	4	5	4	1049	123.6	9.35	8.01	4	1
High	Master Protein	Q8I5Q3	P. falciparum 3D7	10 kDa chaperonin OS=Plasmodium falciparum (isolate 3D7) OX=36329 GN=PF3D7_1215300 PE=3 SV=2	0	19.61	52	4	5	4	103	11.1	5.52	18.84	4	1
High	Master Protein	Q8IDD4	P. falciparum 3D7	Serine/threonine protein kinase, putative OS=Plasmodium falciparum (isolate 3D7) OX=36329 GN=PF3D7_1356800 PE=4 SV=1	0	19.428	1	4	5	4	4044	475.4	8.9	12.91	4	1
High	Master Protein	Q8IKS2	P. falciparum 3D7	Ferlin, putative OS=Plasmodium falciparum (isolate 3D7) OX=36329 GN=PF3D7_1455600 PE=4 SV=1	0	19.302	4	5	5	5	1904	224.6	8	15.13	5	1
High	Master Protein	Q8I5V2	P. falciparum 3D7	Transmembrane protein OS=Plasmodium falciparum (isolate 3D7) OX=36329 GN=PF3D7_1209700 PE=4 SV=1	0	19.194	22	5	5	5	214	25.7	6.38	12.04	5	1
High	Master Protein	Q8IIA8	P. falciparum 3D7	Small nuclear ribonucleoprotein Sm D1 OS=Plasmodium falciparum (isolate 3D7) OX=36329 GN=PF3D7_1125500 PE=3 SV=1	0	19.004	35	4	5	4	126	14.3	10.17	19.1	4	1
High	Master Protein	Q8IK17	P. falciparum 3D7	Pv-fam-h protein OS=Plasmodium falciparum (isolate 3D7) OX=36329 GN=PF3D7_1001900 PE=4 SV=1	0	18.94	20	5	5	5	276	32.1	7.24	14.62	5	1
High	Master Protein	Q8I0W8	P. falciparum 3D7	Deoxyribodipyrimidine photo-lyase, putative OS=Plasmodium falciparum (isolate 3D7) OX=36329 GN=PF3D7_0513600 PE=4 SV=1	0	18.9	5	5	5	5	1113	129.1	9.1	13.12	5	1
High	Master Protein	Q8III9	P. falciparum 3D7	Uncharacterized protein OS=Plasmodium falciparum (isolate 3D7) OX=36329 GN=PF3D7_1117900 PE=4 SV=2	0	18.862	5	5	5	5	1471	175.3	8.81	16.36	5	1
High	Master Protein	O77382	P. falciparum 3D7	Kinesin-5 OS=Plasmodium falciparum (isolate 3D7) OX=36329 GN=PF3D7_0317500 PE=1 SV=1	0	18.839	4	4	5	4	1619	191.7	6.79	19.42	4	1
High	Master Protein	Q8IIR8	P. falciparum 3D7	Succinate--CoA ligase [ADP-forming] subunit alpha, mitochondrial OS=Plasmodium falciparum (isolate 3D7) OX=36329 GN=PF3D7_1108500 PE=3 SV=2	0	18.778	17	4	5	4	327	35.4	8.59	18.8	4	1
High	Master Protein	O97323	P. falciparum 3D7	Protein transport protein SEC22 OS=Plasmodium falciparum (isolate 3D7) OX=36329 GN=PF3D7_0320100 PE=3 SV=2	0	18.634	26	5	5	5	221	25.9	9.14	12.86	5	1
High	Master Protein	Q8IL69	P. falciparum 3D7	Rad21/Rec8-like protein N-terminal domain-containing protein OS=Plasmodium falciparum (isolate 3D7) OX=36329 GN=PF3D7_1440100 PE=4 SV=1	0	18.575	8	5	5	5	1014	118.4	5.14	17.82	5	1
High	Master Protein	O97291	P. falciparum 3D7	Microtubule and actin binding protein OS=Plasmodium falciparum (isolate 3D7) OX=36329 GN=PF3D7_0321700 PE=4 SV=2	0	18.44	3	4	5	4	1946	231.7	5.58	16.82	4	1
High	Master Protein	C0H5L4	P. falciparum 3D7	Glycosylphosphatidylinositol anchor attachment 1 protein, putative OS=Plasmodium falciparum (isolate 3D7) OX=36329 GN=PF3D7_1369000 PE=4 SV=1	0	18.44	7	5	5	5	795	94.6	9.01	12.86	5	1
High	Master Protein	Q8I559	P. falciparum 3D7	Uncharacterized protein OS=Plasmodium falciparum (isolate 3D7) OX=36329 GN=PF3D7_1236400 PE=4 SV=2	0	18.325	9	5	5	5	605	73	8.95	13.76	5	1
High	Master Protein	Q8IHP1	P. falciparum 3D7	Serine/threonine protein kinase, putative OS=Plasmodium falciparum (isolate 3D7) OX=36329 GN=PF3D7_1148000 PE=4 SV=1	0	18.288	5	5	5	5	1429	170.6	8.92	14.43	5	1
High	Master Protein	Q8II87	P. falciparum 3D7	CRAL/TRIO domain-containing protein, putative OS=Plasmodium falciparum (isolate 3D7) OX=36329 GN=PF3D7_1127600 PE=4 SV=2	0	18.179	20	5	5	5	297	34.9	8.16	13.57	5	1
High	Master Protein	Q8IE96	P. falciparum 3D7	Nucleoside-diphosphatase, putative OS=Plasmodium falciparum (isolate 3D7) OX=36329 GN=PF3D7_1322000 PE=3 SV=1	0	18.114	11	5	5	5	565	66.2	6.24	11.68	5	1
High	Master Protein	Q8IFM9	P. falciparum 3D7	Early transcribed membrane protein 4 OS=Plasmodium falciparum (isolate 3D7) OX=36329 GN=PF3D7_0423700 PE=4 SV=1	0	18.009	22	3	5	3	136	14.9	9.45	14.46	3	1
High	Master Protein	O97246	P. falciparum 3D7	Cytochrome c oxidase subunit ApiCOX35, putative OS=Plasmodium falciparum (isolate 3D7) OX=36329 GN=PF3D7_0306500 PE=4 SV=1	0	17.976	22	5	5	5	299	36.4	9.39	14.98	5	1
High	Master Protein	A0A143ZZL4	P. falciparum 3D7	Plasmodium RESA N-terminal domain-containing protein OS=Plasmodium falciparum (isolate 3D7) OX=36329 GN=PF3D7_1205300 PE=4 SV=1	0	17.964	22	5	5	5	314	38.2	9.55	13	5	1
High	Master Protein	O96265	P. falciparum 3D7	Small nuclear ribonucleoprotein Sm D2 OS=Plasmodium falciparum (isolate 3D7) OX=36329 GN=PF3D7_0218500 PE=3 SV=1	0	17.314	45	5	5	5	101	11.7	9.63	14.3	5	1
High	Master Protein	Q8I5R9	P. falciparum 3D7	Dynein light chain OS=Plasmodium falciparum (isolate 3D7) OX=36329 GN=PF3D7_1213600 PE=1 SV=1	0	17.269	61	4	5	4	93	10.8	7.99	14.01	4	1
High	Master Protein	Q8IHU1	P. falciparum 3D7	coproporphyrinogen oxidase OS=Plasmodium falciparum (isolate 3D7) OX=36329 GN=PF3D7_1142400 PE=3 SV=1	0	17.102	11	5	5	5	470	56.3	9.22	14.36	5	1
High	Master Protein	C6KSY5	P. falciparum 3D7	Pre-mRNA-splicing factor CWF7, putative OS=Plasmodium falciparum (isolate 3D7) OX=36329 GN=PF3D7_0614400 PE=4 SV=1	0	16.924	22	4	5	4	255	30.8	5.87	15.97	4	1
High	Master Protein	A0A144A2R4	P. falciparum 3D7	Methyltransferase, putative OS=Plasmodium falciparum (isolate 3D7) OX=36329 GN=PF3D7_1455200.1 PE=4 SV=1	0	16.635	23	4	5	4	205	24	5.33	14.61	4	1
High	Master Protein	A0A144A0Z5	P. falciparum 3D7	Uncharacterized protein OS=Plasmodium falciparum (isolate 3D7) OX=36329 GN=PF3D7_1247700 PE=4 SV=1	0	16.348	13	5	5	5	387	47.1	9.33	13.95	5	1
High	Master Protein	C6KSZ7	P. falciparum 3D7	Zinc finger protein, putative OS=Plasmodium falciparum (isolate 3D7) OX=36329 GN=PF3D7_0615600 PE=4 SV=1	0	15.633	3	5	5	5	2528	303.9	6.47	12.1	5	1
High	Master Protein	Q8IAZ9	P. falciparum 3D7	Vacuolar protein sorting-associated protein 2, putative OS=Plasmodium falciparum (isolate 3D7) OX=36329 GN=PF3D7_0816200 PE=4 SV=1	0	15.377	26	5	5	5	209	24.8	8.56	9.34	5	1
High	Master Protein	A0A144A2S8	P. falciparum 3D7	Pre-mRNA-splicing factor SYF1, putative OS=Plasmodium falciparum (isolate 3D7) OX=36329 GN=PF3D7_1235900 PE=4 SV=1	0	15.371	5	5	5	5	1031	125.3	6.19	9.42	5	1
High	Master Protein	Q8IBU8	P. falciparum 3D7	Uncharacterized protein OS=Plasmodium falciparum (isolate 3D7) OX=36329 GN=PF3D7_0715200 PE=4 SV=1	0	15.313	3	5	5	5	2206	258.2	6.51	13.86	5	1
High	Master Protein	Q8IHZ1	P. falciparum 3D7	UVB-resistance protein UVR8 homologue OS=Plasmodium falciparum (isolate 3D7) OX=36329 GN=PF3D7_1137400 PE=4 SV=1	0	15.271	16	5	5	5	425	48.1	8.47	13.58	5	1
High	Master Protein	C0H579	P. falciparum 3D7	PUB domain-containing protein, putative OS=Plasmodium falciparum (isolate 3D7) OX=36329 GN=PF3D7_0931400 PE=4 SV=1	0	15.066	12	4	5	4	310	37.1	6.32	15.2	4	1
High	Master Protein	C0H4T1	P. falciparum 3D7	Coatomer subunit epsilon, putative OS=Plasmodium falciparum (isolate 3D7) OX=36329 GN=PF3D7_0808400 PE=3 SV=1	0	14.847	17	4	5	4	278	33.1	4.72	9.87	4	1
High	Master Protein	Q8IID6	P. falciparum 3D7	Fam-l protein OS=Plasmodium falciparum (isolate 3D7) OX=36329 GN=PF3D7_1122700 PE=4 SV=1	0	14.694	23	4	5	4	254	30.5	9.38	15.34	4	1
High	Master Protein	Q8IKD0	P. falciparum 3D7	Chloroquine resistance marker protein OS=Plasmodium falciparum (isolate 3D7) OX=36329 GN=PF3D7_1470800 PE=4 SV=1	0	14.627	7	5	5	5	1095	131	8.87	10.55	5	1
High	Master Protein	Q8I4U3	P. falciparum 3D7	THUMP domain-containing protein OS=Plasmodium falciparum (isolate 3D7) OX=36329 GN=PF3D7_1249100 PE=4 SV=1	0	14.611	12	4	5	3	392	44.8	7.85	19.71	4	1
High	Master Protein	Q8II94	P. falciparum 3D7	Sm protein F OS=Plasmodium falciparum (isolate 3D7) OX=36329 GN=PF3D7_1126900 PE=3 SV=2	0	14.544	45	4	5	4	86	9.9	8.72	10.49	4	1
High	Master Protein	A0A143ZY29	P. falciparum 3D7	Regulator of nonsense transcripts 1, putative OS=Plasmodium falciparum (isolate 3D7) OX=36329 GN=PF3D7_1005500 PE=3 SV=1	0	14.264	5	5	5	5	1579	183.8	7.61	14.93	5	1
High	Master Protein	Q8IDB7	P. falciparum 3D7	CUGBP Elav-like family member 1 OS=Plasmodium falciparum (isolate 3D7) OX=36329 GN=PF3D7_1359400 PE=4 SV=1	0	14.081	10	4	5	3	509	57.1	5.58	10.29	4	1
High	Master Protein	Q8IHR5	P. falciparum 3D7	Serine/threonine protein kinase, putative OS=Plasmodium falciparum (isolate 3D7) OX=36329 GN=PF3D7_1145200 PE=4 SV=2	0	13.947	2	5	5	5	2015	238.6	6.11	10.47	5	1
High	Master Protein	Q8IM57	P. falciparum 3D7	Translocation associated membrane protein, putative OS=Plasmodium falciparum (isolate 3D7) OX=36329 GN=PF3D7_1403700 PE=4 SV=2	0	13.825	13	4	5	4	359	43.9	9.39	15.38	4	1
High	Master Protein	Q8IIG6	P. falciparum 3D7	Phosphoglycerate mutase OS=Plasmodium falciparum (isolate 3D7) OX=36329 GN=PF3D7_1120100 PE=1 SV=1	0	13.793	19	4	5	4	250	28.8	8.28	15.64	4	1
High	Master Protein	Q8IK03	P. falciparum 3D7	SET domain protein OS=Plasmodium falciparum (isolate 3D7) OX=36329 GN=PF3D7_1003400 PE=4 SV=1	0	13.789	3	5	5	5	2050	243	8.92	10.27	5	1
High	Master Protein	A0A143ZY62	P. falciparum 3D7	PI3K/PI4K catalytic domain-containing protein OS=Plasmodium falciparum (isolate 3D7) OX=36329 GN=PF3D7_0703900 PE=4 SV=1	0	13.701	1	5	5	4	4358	529	8.47	10.95	5	1
High	Master Protein	A0A5K1K993	P. falciparum 3D7	ABC transporter B family member 5, putative OS=Plasmodium falciparum (isolate 3D7) OX=36329 GN=PF3D7_1339900 PE=4 SV=1	0	13.607	6	3	5	3	925	108.4	8.22	9.9	3	1
High	Master Protein	Q8IL65	P. falciparum 3D7	Allantoicase, putative OS=Plasmodium falciparum (isolate 3D7) OX=36329 GN=PF3D7_1440500 PE=3 SV=1	0	12.977	12	4	5	4	553	64.8	7.88	14.91	4	1
High	Master Protein	C0H4P2	P. falciparum 3D7	Uncharacterized protein OS=Plasmodium falciparum (isolate 3D7) OX=36329 GN=PF3D7_0724700 PE=4 SV=1	0	12.573	1	5	5	5	3489	420.4	8.54	10.26	5	1
High	Master Protein	Q8IES8	P. falciparum 3D7	Tetratricopeptide repeat protein, putative OS=Plasmodium falciparum (isolate 3D7) OX=36329 GN=PF3D7_1303700 PE=4 SV=1	0	11.988	6	5	5	5	1045	124.8	9.52	10.22	5	1
High	Master Protein	Q8IL79	P. falciparum 3D7	Copper transport protein OS=Plasmodium falciparum (isolate 3D7) OX=36329 GN=PF3D7_1439000 PE=3 SV=1	0	11.613	20	5	5	5	235	27.1	7.56	10.36	5	1
High	Master Protein	Q8I3B7	P. falciparum 3D7	Protein RER1 OS=Plasmodium falciparum (isolate 3D7) OX=36329 GN=PF3D7_0903100 PE=3 SV=1	0	10.768	10	2	5	2	201	24.2	9.17	7.54	2	1
High	Master Protein	A0A144A0J9	P. falciparum 3D7	NFACT RNA-binding domain-containing protein OS=Plasmodium falciparum (isolate 3D7) OX=36329 GN=PF3D7_1202600 PE=3 SV=1	0	10.119	3	5	5	5	2180	254.1	7.78	12.02	5	1
High	Master Protein	Q8IEM3	P. falciparum 3D7	60S ribosomal protein L24, putative OS=Plasmodium falciparum (isolate 3D7) OX=36329 GN=PF3D7_1309100 PE=1 SV=1	0	10.027	22	4	5	4	162	19.2	10.43	9.89	4	1
High	Master Protein	Q8IB82	P. falciparum 3D7	CCAAT-binding factor domain-containing protein OS=Plasmodium falciparum (isolate 3D7) OX=36329 GN=PF3D7_0824800 PE=4 SV=1	0	5.543	2	3	5	2	1276	154.8	9.06	6	3	1
High	Master Protein	O43242	Homo sapiens	26S proteasome non-ATPase regulatory subunit 3 OS=Homo sapiens OX=9606 GN=PSMD3 PE=1 SV=2	0	32.2	15	5	5	5	534	60.9	8.44	19.92	5	1
High	Master Protein	P61225	Homo sapiens	Ras-related protein Rap-2b OS=Homo sapiens OX=9606 GN=RAP2B PE=1 SV=1	0	31.217	34	4	5	4	183	20.5	4.81	21.6	4	1
High	Master Protein	P13489	Homo sapiens	Ribonuclease inhibitor OS=Homo sapiens OX=9606 GN=RNH1 PE=1 SV=2	0	27.62	11	3	5	3	461	49.9	4.82	17.83	3	1
High	Master Protein	P35527	Homo sapiens	Keratin, type I cytoskeletal 9 OS=Homo sapiens OX=9606 GN=KRT9 PE=1 SV=3	0	23.873	14	5	5	5	623	62	5.24	18.79	5	1
High	Master Protein	P50895	Homo sapiens	Basal cell adhesion molecule OS=Homo sapiens OX=9606 GN=BCAM PE=1 SV=2	0	22.921	15	5	5	5	628	67.4	5.81	17.73	5	1
High	Master Protein	P52907	Homo sapiens	F-actin-capping protein subunit alpha-1 OS=Homo sapiens OX=9606 GN=CAPZA1 PE=1 SV=3	0	22.43	28	4	5	4	286	32.9	5.69	20.73	4	1
High	Master Protein	P63241	Homo sapiens	Eukaryotic translation initiation factor 5A-1 OS=Homo sapiens OX=9606 GN=EIF5A PE=1 SV=2	0	20.326	34	5	5	5	154	16.8	5.24	15.67	5	1
High	Master Protein	P30153	Homo sapiens	Serine/threonine-protein phosphatase 2A 65 kDa regulatory subunit A alpha isoform OS=Homo sapiens OX=9606 GN=PPP2R1A PE=1 SV=4	0	19.997	12	5	5	4	589	65.3	5.11	15.17	5	1
High	Master Protein	Q9NYU2	Homo sapiens	UDP-glucose:glycoprotein glucosyltransferase 1 OS=Homo sapiens OX=9606 GN=UGGT1 PE=1 SV=3	0	19.933	6	5	5	5	1555	177.1	5.63	12.62	5	1
High	Master Protein	P50990	Homo sapiens	T-complex protein 1 subunit theta OS=Homo sapiens OX=9606 GN=CCT8 PE=1 SV=4	0	18.893	10	5	5	5	548	59.6	5.6	11.13	5	1
High	Master Protein	P30041	Homo sapiens	Peroxiredoxin-6 OS=Homo sapiens OX=9606 GN=PRDX6 PE=1 SV=3	0	17.94	25	5	5	5	224	25	6.38	13.19	5	1
High	Master Protein	Q53TN4	Homo sapiens	Plasma membrane ascorbate-dependent reductase CYBRD1 OS=Homo sapiens OX=9606 GN=CYBRD1 PE=1 SV=1	0	16.931	19	4	5	4	286	31.6	8.76	16.39	4	1
High	Master Protein	Q13336	Homo sapiens	Urea transporter 1 OS=Homo sapiens OX=9606 GN=SLC14A1 PE=1 SV=2	0	15.309	14	5	5	5	389	42.5	7.15	12.8	5	1
High	Master Protein	O15439	Homo sapiens	ATP-binding cassette sub-family C member 4 OS=Homo sapiens OX=9606 GN=ABCC4 PE=1 SV=3	0	14.557	5	5	5	5	1325	149.4	8.19	12.41	5	1
High	Master Protein	Q99808	Homo sapiens	Equilibrative nucleoside transporter 1 OS=Homo sapiens OX=9606 GN=SLC29A1 PE=1 SV=3	0	11.749	14	4	5	4	456	50.2	8.29	13.76	4	1
High	Master Protein	Q8IJ49	P. falciparum 3D7	PUM-HD domain-containing protein OS=Plasmodium falciparum (isolate 3D7) OX=36329 GN=PF3D7_1035900 PE=4 SV=1	0	34.855	25	4	4	4	566	65.1	3.92	25.74	4	1
High	Master Protein	Q8IHP4	P. falciparum 3D7	ATP synthase subunit delta, mitochondrial, putative OS=Plasmodium falciparum (isolate 3D7) OX=36329 GN=PF3D7_1147700 PE=3 SV=1	0	31.151	33	3	4	3	154	17.6	9.16	22.13	3	1
High	Master Protein	Q8IKU1	P. falciparum 3D7	HSP90 co-chaperone p23 OS=Plasmodium falciparum (isolate 3D7) OX=36329 GN=PF3D7_1453700 PE=3 SV=2	0	27.497	15	2	4	2	275	30.5	4.37	21.03	2	1
High	Master Protein	Q8I599	P. falciparum 3D7	Cytochrome b5, putative OS=Plasmodium falciparum (isolate 3D7) OX=36329 GN=PF3D7_1232300 PE=4 SV=1	0	25.214	43	4	4	4	157	18.2	8.37	13.95	4	1
High	Master Protein	Q8I2C5	P. falciparum 3D7	Rifin OS=Plasmodium falciparum (isolate 3D7) OX=36329 GN=PF3D7_0115600 PE=4 SV=1	0	23.972	11	3	4	3	379	42.3	8.81	14.28	3	1
High	Master Protein	O96217	P. falciparum 3D7	Protein FAM136A OS=Plasmodium falciparum (isolate 3D7) OX=36329 GN=PF3D7_0213700 PE=3 SV=1	0	22.603	44	4	4	4	154	17.8	6.51	18.42	4	1
High	Master Protein	Q8IE05	P. falciparum 3D7	Trafficking protein particle complex subunit 2, putative OS=Plasmodium falciparum (isolate 3D7) OX=36329 GN=PF3D7_1332300 PE=4 SV=1	0	21.489	42	3	4	3	163	18.6	6.64	18.87	3	1
High	Master Protein	C6S3B2	P. falciparum 3D7	Merozoite surface protein 5 OS=Plasmodium falciparum (isolate 3D7) OX=36329 GN=PF3D7_0206900.2 PE=4 SV=1	0	21.068	22	4	4	4	261	29.5	4.82	13.77	4	1
High	Master Protein	Q8IKL7	P. falciparum 3D7	Splicing factor 3B subunit 2, putative OS=Plasmodium falciparum (isolate 3D7) OX=36329 GN=PF3D7_1461600 PE=4 SV=1	0	20.755	8	3	4	3	677	79.3	5.76	14.79	3	1
High	Master Protein	Q8I451	P. falciparum 3D7	Trafficking protein particle complex subunit 8, putative OS=Plasmodium falciparum (isolate 3D7) OX=36329 GN=PF3D7_0505100 PE=4 SV=1	0	20.539	2	4	4	4	2754	328.5	7.44	16.73	4	1
High	Master Protein	C0H4M6	P. falciparum 3D7	Regulator of chromosome condensation, putative OS=Plasmodium falciparum (isolate 3D7) OX=36329 GN=PF3D7_0711500 PE=4 SV=2	0	20.523	8	4	4	4	688	78.8	6.89	14.92	4	1
High	Master Protein	Q25823	P. falciparum 3D7	Clp (C?) protein OS=Plasmodium falciparum (isolate 3D7) OX=36329 GN=Clp (C?) PE=4 SV=1	0	20.344	6	3	4	3	766	91.3	9.58	15.76	3	1
High	Master Protein	Q8IER7	P. falciparum 3D7	Probable DNA-directed RNA polymerase II subunit RPB11 OS=Plasmodium falciparum (isolate 3D7) OX=36329 GN=PF13_0023 PE=3 SV=1	0	20.243	24	3	4	3	126	14.1	8.24	12.34	3	1
High	Master Protein	Q8IL21	P. falciparum 3D7	ATP-dependent RNA helicase OS=Plasmodium falciparum (isolate 3D7) OX=36329 GN=PF3D7_1445200 PE=3 SV=1	0	20.088	8	4	4	4	796	94.1	9.23	14.74	4	1
High	Master Protein	Q8IC19	P. falciparum 3D7	Uncharacterized protein PF07_0021 OS=Plasmodium falciparum (isolate 3D7) OX=36329 GN=PF07_0021 PE=1 SV=1	0	20.064	6	4	4	4	989	118.3	7.96	13.09	4	1
High	Master Protein	Q8ILD3	P. falciparum 3D7	SF-assemblin, putative OS=Plasmodium falciparum (isolate 3D7) OX=36329 GN=PF3D7_1432900 PE=3 SV=1	0	19.96	17	3	4	3	269	31.2	5.22	12.25	3	1
High	Master Protein	Q8IJ74	P. falciparum 3D7	Haloacid dehalogenase-like hydrolase OS=Plasmodium falciparum (isolate 3D7) OX=36329 GN=PF3D7_1033400 PE=1 SV=1	0	19.499	20	4	4	4	288	32.8	5.94	14.95	4	1
High	Master Protein	C0H5L8	P. falciparum 3D7	U2 small nuclear ribonucleoprotein A', putative OS=Plasmodium falciparum (isolate 3D7) OX=36329 GN=PF3D7_1369700 PE=3 SV=1	0	19.358	33	4	4	4	175	20.4	5.2	13.82	4	1
High	Master Protein	O96127	P. falciparum 3D7	Translation-enhancing factor OS=Plasmodium falciparum (isolate 3D7) OX=36329 GN=PF3D7_0202400 PE=4 SV=1	0	19.254	5	4	4	4	1192	141.8	4.84	15.84	4	1
High	Master Protein	O97252	P. falciparum 3D7	ATP-dependent Clp protease proteolytic subunit OS=Plasmodium falciparum (isolate 3D7) OX=36329 GN=PF3D7_0307400 PE=1 SV=1	0	19.201	18	4	4	4	370	43.3	9.45	14.56	4	1
High	Master Protein	C6KSN3	P. falciparum 3D7	Cation/H+ antiporter OS=Plasmodium falciparum (isolate 3D7) OX=36329 GN=PF3D7_0603500 PE=3 SV=1	0	19.008	9	3	4	3	441	48.9	6.8	12.96	3	1
High	Master Protein	Q8IKP7	P. falciparum 3D7	Aminodeoxychorismate lyase OS=Plasmodium falciparum (isolate 3D7) OX=36329 GN=PF3D7_1458400 PE=4 SV=1	0	18.959	14	3	4	3	316	37.5	7.68	12.74	3	1
High	Master Protein	C6S3E1	P. falciparum 3D7	Protein phosphatase 1 regulatory subunit 7 OS=Plasmodium falciparum (isolate 3D7) OX=36329 GN=PF3D7_1032800 PE=3 SV=1	0	18.942	23	4	4	4	309	36.5	7.96	15.74	4	1
High	Master Protein	Q8IDM7	P. falciparum 3D7	DNA topoisomerase OS=Plasmodium falciparum (isolate 3D7) OX=36329 GN=PF3D7_1347100 PE=3 SV=1	0	18.801	10	4	4	4	710	84.3	8.9	15.76	4	1
High	Master Protein	Q7K6A1	P. falciparum 3D7	Histone deacetylase OS=Plasmodium falciparum (isolate 3D7) OX=36329 GN=PF3D7_0925700 PE=3 SV=1	0	18.79	15	4	4	4	449	51.3	6.34	16.36	4	1
High	Master Protein	A0A5K1K8S4	P. falciparum 3D7	Uncharacterized protein OS=Plasmodium falciparum (isolate 3D7) OX=36329 GN=PF3D7_1327400 PE=4 SV=1	0	18.703	18	4	4	4	302	36.1	8.07	10.1	4	1
High	Master Protein	C0H4R8	P. falciparum 3D7	Serine/threonine protein kinase, FIKK family OS=Plasmodium falciparum (isolate 3D7) OX=36329 GN=PF3D7_0805700 PE=4 SV=1	0	18.638	4	4	4	4	1457	171.7	6.47	12.79	4	1
High	Master Protein	Q8IJ63	P. falciparum 3D7	ADP-ribosylation factor, putative OS=Plasmodium falciparum (isolate 3D7) OX=36329 GN=PF3D7_1034700 PE=3 SV=1	0	18.585	20	3	4	3	178	20.2	8.6	13.55	3	1
High	Master Protein	Q8IIT6	P. falciparum 3D7	DNA replication ATP-dependent helicase/nuclease DNA2, putative OS=Plasmodium falciparum (isolate 3D7) OX=36329 GN=PF3D7_1106700 PE=4 SV=1	0	18.481	6	4	4	4	1024	120.1	8.22	13.7	4	1
High	Master Protein	Q8IDV6	P. falciparum 3D7	Phosphoinositide-binding protein PH2 OS=Plasmodium falciparum (isolate 3D7) OX=36329 GN=PF3D7_1337700 PE=4 SV=1	0	18.36	8	4	4	4	616	74.3	7.59	12.71	4	1
High	Master Protein	Q9NFE6	P. falciparum 3D7	Eukaryotic translation initiation factor 3 subunit K OS=Plasmodium falciparum (isolate 3D7) OX=36329 GN=PF3D7_0310600.1 PE=3 SV=1	0	18.239	22	4	4	4	235	28	5.9	15.66	4	1
High	Master Protein	Q8I283	P. falciparum 3D7	Cyclin-dependent kinases regulatory subunit OS=Plasmodium falciparum (isolate 3D7) OX=36329 GN=PF3D7_0105800 PE=3 SV=1	0	18.117	9	4	4	4	832	99.2	9	14.69	4	1
High	Master Protein	Q8IDC0	P. falciparum 3D7	Zinc finger protein, putative OS=Plasmodium falciparum (isolate 3D7) OX=36329 GN=PF3D7_1358500 PE=3 SV=1	0	18.07	9	4	4	4	613	70.2	4.87	14.51	4	1
High	Master Protein	C6KT71	P. falciparum 3D7	Superoxide dismutase [Fe] OS=Plasmodium falciparum (isolate 3D7) OX=36329 GN=PF3D7_0623500 PE=3 SV=1	0	18.069	23	4	4	4	266	31.3	8.5	15.87	4	1
High	Master Protein	Q8I1T8	P. falciparum 3D7	ATPase ASNA1 homolog OS=Plasmodium falciparum (isolate 3D7) OX=36329 GN=PFD0725c PE=3 SV=1	0	18.053	16	4	4	4	379	43.3	5.15	14.85	4	1
High	Master Protein	C6KT26	P. falciparum 3D7	Rhomboid-like protease OS=Plasmodium falciparum (isolate 3D7) OX=36329 GN=PF3D7_0618600 PE=3 SV=1	0	18.012	15	4	4	4	274	31.3	8.56	13.27	4	1
High	Master Protein	C0H473	P. falciparum 3D7	HSP20-like chaperone, putative OS=Plasmodium falciparum (isolate 3D7) OX=36329 GN=PF3D7_0314000 PE=3 SV=1	0	17.918	20	4	4	4	275	32.6	5.25	11.73	4	1
High	Master Protein	Q8IIE1	P. falciparum 3D7	Uncharacterized protein OS=Plasmodium falciparum (isolate 3D7) OX=36329 GN=PF3D7_1122500 PE=4 SV=1	0	17.847	2	3	4	3	1956	230.9	7.99	13.82	3	1
High	Master Protein	A0A144A0U7	P. falciparum 3D7	eIF-2B GDP-GTP exchange factor subunit epsilon OS=Plasmodium falciparum (isolate 3D7) OX=36329 GN=PF3D7_1213900 PE=3 SV=1	0	17.405	4	4	4	4	1137	134.5	5.12	11.63	4	1
High	Master Protein	Q8IE10	P. falciparum 3D7	glutamine--tRNA ligase OS=Plasmodium falciparum (isolate 3D7) OX=36329 GN=PF3D7_1331700 PE=3 SV=1	0	17.402	5	4	4	4	918	108.5	8.22	11.02	4	1
High	Master Protein	Q8IKI8	P. falciparum 3D7	Cytochrome c oxidase subunit ApiCOX25, putative OS=Plasmodium falciparum (isolate 3D7) OX=36329 GN=PF3D7_1465000 PE=4 SV=1	0	17.357	16	4	4	4	278	33.2	9.52	12.45	4	1
High	Master Protein	Q7KWJ2	P. falciparum 3D7	Merozoite surface protein 4 OS=Plasmodium falciparum (isolate 3D7) OX=36329 GN=PF3D7_0207000 PE=4 SV=1	0	17.324	28	3	4	3	272	30.5	4.67	15.25	3	1
High	Master Protein	Q8I5H2	P. falciparum 3D7	Histone chaperone ASF1, putative OS=Plasmodium falciparum (isolate 3D7) OX=36329 GN=PF3D7_1224500 PE=1 SV=1	0	17.214	23	4	4	4	273	31.5	4.49	12.39	4	1
High	Master Protein	Q8IIW1	P. falciparum 3D7	Syntaxin, Qa-SNARE family OS=Plasmodium falciparum (isolate 3D7) OX=36329 GN=PF3D7_1104100 PE=4 SV=2	0	17.162	15	4	4	4	347	41.4	6.44	12.2	4	1
High	Master Protein	Q8IEH7	P. falciparum 3D7	Clu domain-containing protein OS=Plasmodium falciparum (isolate 3D7) OX=36329 GN=PF3D7_1313600 PE=4 SV=1	0	16.998	3	4	4	4	2029	240.4	8.68	13.3	4	1
High	Master Protein	C6KSX2	P. falciparum 3D7	Nucleolar GTP-binding protein 1 OS=Plasmodium falciparum (isolate 3D7) OX=36329 GN=PF3D7_0612900 PE=3 SV=1	0	16.968	8	4	4	4	686	79.5	9.61	11.77	4	1
High	Master Protein	Q8ID42	P. falciparum 3D7	Signal recognition particle receptor subunit alpha, putative OS=Plasmodium falciparum (isolate 3D7) OX=36329 GN=PF3D7_1366600 PE=3 SV=1	0	16.953	11	4	4	4	576	65.7	7.72	11.37	4	1
High	Master Protein	Q8IJ60	P. falciparum 3D7	methionine--tRNA ligase OS=Plasmodium falciparum (isolate 3D7) OX=36329 GN=PF3D7_1034900 PE=3 SV=1	0	16.939	6	4	4	4	889	104.1	7.61	13.58	4	1
High	Master Protein	Q8I5M4	P. falciparum 3D7	Triose or hexose phosphate/phosphate translocator, putative OS=Plasmodium falciparum (isolate 3D7) OX=36329 GN=PF3D7_1218400 PE=4 SV=2	0	16.913	8	4	4	4	478	54.7	9.07	14.45	4	1
High	Master Protein	Q8I3B4	P. falciparum 3D7	ATP-dependent RNA helicase DDX60, putative OS=Plasmodium falciparum (isolate 3D7) OX=36329 GN=PF3D7_0903400 PE=4 SV=1	0	16.853	2	4	4	4	2536	300.7	6.93	13.05	4	1
High	Master Protein	Q8IHW7	P. falciparum 3D7	ER membrane protein complex subunit 8, putative OS=Plasmodium falciparum (isolate 3D7) OX=36329 GN=PF3D7_1139900 PE=4 SV=1	0	16.853	17	2	4	2	198	23.2	6.06	19.59	2	1
High	Master Protein	O97244	P. falciparum 3D7	Activator of Hsp90 ATPase OS=Plasmodium falciparum (isolate 3D7) OX=36329 GN=PF3D7_0306200 PE=3 SV=3	0	16.821	20	4	4	4	349	41.6	5.3	11.98	4	1
High	Master Protein	Q8I3L9	P. falciparum 3D7	50S ribosomal protein L12, apicoplast, putative OS=Plasmodium falciparum (isolate 3D7) OX=36329 GN=PF3D7_0524600 PE=3 SV=1	0	16.799	14	3	4	3	257	29.9	9.38	13.57	3	1
High	Master Protein	Q8I1X7	P. falciparum 3D7	Rhoptry surface protein CERLI2 OS=Plasmodium falciparum (isolate 3D7) OX=36329 GN=CERLI2 PE=1 SV=1	0	16.775	7	4	4	4	579	69.1	5.73	11.21	4	1
High	Master Protein	Q8I260	P. falciparum 3D7	Heptatricopeptide repeat-containing protein OS=Plasmodium falciparum (isolate 3D7) OX=36329 GN=PF3D7_0108100 PE=4 SV=1	0	16.774	7	4	4	4	656	78.6	9.35	11.77	4	1
High	Master Protein	O77385	P. falciparum 3D7	Cdc2-related protein kinase 4 OS=Plasmodium falciparum (isolate 3D7) OX=36329 GN=PF3D7_0317200 PE=4 SV=1	0	16.769	3	4	4	4	1553	182.1	8.15	10.26	4	1
High	Master Protein	C6KST8	P. falciparum 3D7	Zinc transporter ZIP1, putative OS=Plasmodium falciparum (isolate 3D7) OX=36329 GN=PF3D7_0609100 PE=4 SV=2	0	16.736	6	4	4	4	358	40.2	7.05	12.8	4	1
High	Master Protein	Q8ILV5	P. falciparum 3D7	26S proteasome regulatory subunit RPN13, putative OS=Plasmodium falciparum (isolate 3D7) OX=36329 GN=PF3D7_1414000 PE=4 SV=2	0	16.539	15	3	4	3	253	29.5	5.59	12.05	3	1
High	Master Protein	Q8IKV4	P. falciparum 3D7	Aminomethyltransferase, putative OS=Plasmodium falciparum (isolate 3D7) OX=36329 GN=PF3D7_1452200 PE=4 SV=1	0	16.491	9	4	4	4	524	62.3	8.21	11.5	4	1
High	Master Protein	Q8IL73	P. falciparum 3D7	Cytochrome c oxidase subunit ApiCOX26, putative OS=Plasmodium falciparum (isolate 3D7) OX=36329 GN=PF3D7_1439600 PE=4 SV=1	0	16.458	33	4	4	4	180	22.5	9	11.62	4	1
High	Master Protein	A0A143ZXJ2	P. falciparum 3D7	Fam-f protein OS=Plasmodium falciparum (isolate 3D7) OX=36329 GN=PF3D7_0706100 PE=4 SV=1	0	16.375	3	4	4	4	1529	184.1	6.55	10.33	4	1
High	Master Protein	O96235	P. falciparum 3D7	Uncharacterized protein OS=Plasmodium falciparum (isolate 3D7) OX=36329 GN=PF3D7_0215600 PE=4 SV=1	0	16.335	12	4	4	4	403	48.2	7.33	13.2	4	1
High	Master Protein	O96210	P. falciparum 3D7	Arginyl-tRNA--protein transferase OS=Plasmodium falciparum (isolate 3D7) OX=36329 GN=PF3D7_0212900 PE=4 SV=1	0	16.314	15	4	4	4	365	42.9	7.62	13.53	4	1
High	Master Protein	O77360	P. falciparum 3D7	ATP-dependent RNA helicase DHX57, putative OS=Plasmodium falciparum (isolate 3D7) OX=36329 GN=PF3D7_0310500 PE=4 SV=1	0	16.191	2	4	4	4	2269	267.1	8.18	11.9	4	1
High	Master Protein	C6KSN6	P. falciparum 3D7	Centrosomal protein CEP76, putative OS=Plasmodium falciparum (isolate 3D7) OX=36329 GN=PF3D7_0603800 PE=4 SV=1	0	16.183	3	3	4	3	1826	219.1	6.86	11.58	3	1
High	Master Protein	Q8IIW6	P. falciparum 3D7	Actin-like protein, putative OS=Plasmodium falciparum (isolate 3D7) OX=36329 GN=PF3D7_1103600 PE=3 SV=1	0	16.119	13	4	4	4	499	57.9	6.73	12.51	4	1
High	Master Protein	Q8I4V7	P. falciparum 3D7	Serine/threonine protein kinase, putative OS=Plasmodium falciparum (isolate 3D7) OX=36329 GN=PF3D7_1247500 PE=4 SV=1	0	15.942	6	4	4	4	909	105.5	6.23	11.34	4	1
High	Master Protein	Q8I4V8	P. falciparum 3D7	Peptidyl-prolyl cis-trans isomerase FKBP35 OS=Plasmodium falciparum (isolate 3D7) OX=36329 GN=FKBP35 PE=1 SV=1	0	15.92	15	4	4	4	304	34.8	5.47	12.7	4	1
High	Master Protein	C6KSQ7	P. falciparum 3D7	Elongation of fatty acids protein OS=Plasmodium falciparum (isolate 3D7) OX=36329 GN=PF3D7_0605900 PE=3 SV=1	0	15.915	16	4	4	4	293	34.7	9.67	11.42	4	1
High	Master Protein	C0H4U1	P. falciparum 3D7	RNA-binding protein, putative OS=Plasmodium falciparum (isolate 3D7) OX=36329 GN=PF3D7_0811900 PE=4 SV=1	0	15.858	3	4	4	4	1176	140	6.67	11.76	4	1
High	Master Protein	C6KT55	P. falciparum 3D7	Nascent polypeptide-associated complex subunit alpha, putative OS=Plasmodium falciparum (isolate 3D7) OX=36329 GN=PF3D7_0621800 PE=4 SV=1	0	15.795	26	3	4	3	184	20.6	4.93	12.32	3	1
High	Master Protein	Q8I596	P. falciparum 3D7	Uncharacterized protein OS=Plasmodium falciparum (isolate 3D7) OX=36329 GN=PF3D7_1232600 PE=4 SV=1	0	15.695	15	4	4	4	362	43.7	9.22	12.24	4	1
High	Master Protein	Q8IAU5	P. falciparum 3D7	Cullin-1, putative OS=Plasmodium falciparum (isolate 3D7) OX=36329 GN=PF3D7_0811000 PE=3 SV=2	0	15.659	7	3	4	3	829	100.2	5.85	12.71	3	1
High	Master Protein	Q8IIW9	P. falciparum 3D7	FeS cluster assembly protein SufD OS=Plasmodium falciparum (isolate 3D7) OX=36329 GN=PF3D7_1103400 PE=4 SV=1	0	15.618	3	4	4	4	1462	172.3	7.91	11.54	4	1
High	Master Protein	Q8IAY6	P. falciparum 3D7	Superoxide dismutase [Fe] OS=Plasmodium falciparum (isolate 3D7) OX=36329 GN=SODB PE=1 SV=1	0	15.523	28	4	4	4	198	22.7	6.79	11.9	4	1
High	Master Protein	Q8IBC1	P. falciparum 3D7	CCAAT-box DNA binding protein subunit B OS=Plasmodium falciparum (isolate 3D7) OX=36329 GN=PF3D7_0829000 PE=4 SV=2	0	15.485	2	3	4	3	1907	228.7	6.77	13.63	3	1
High	Master Protein	Q8IKH2	P. falciparum 3D7	AP2 domain transcription factor AP2-EXP OS=Plasmodium falciparum (isolate 3D7) OX=36329 GN=PF3D7_1466400 PE=1 SV=1	0	15.383	5	4	4	4	813	92	8.41	10.42	4	1
High	Master Protein	Q8IAQ5	P. falciparum 3D7	DnaJ protein, putative OS=Plasmodium falciparum (isolate 3D7) OX=36329 GN=PF3D7_0806500 PE=4 SV=1	0	15.219	10	4	4	4	675	76.7	6.16	12.7	4	1
High	Master Protein	Q8ILB1	P. falciparum 3D7	glutamate synthase (NADH) OS=Plasmodium falciparum (isolate 3D7) OX=36329 GN=PF3D7_1435300 PE=3 SV=1	0	15.132	1	4	4	4	3106	353.1	7.44	8.77	4	1
High	Master Protein	C0H4X1	P. falciparum 3D7	U5 small nuclear ribonucleoprotein 40 kDa protein, putative OS=Plasmodium falciparum (isolate 3D7) OX=36329 GN=PF3D7_0822800 PE=4 SV=1	0	14.857	18	4	4	4	324	37.1	5.44	11.72	4	1
High	Master Protein	Q8IBP1	P. falciparum 3D7	Uncharacterized membrane protein OS=Plasmodium falciparum (isolate 3D7) OX=36329 GN=PF07_0086 PE=1 SV=2	0	14.78	1	4	4	4	3459	420.2	8.51	10.79	4	1
High	Master Protein	A0A5K1K9F8	P. falciparum 3D7	Uncharacterized protein OS=Plasmodium falciparum (isolate 3D7) OX=36329 GN=PF3D7_1349500 PE=4 SV=1	0	14.722	1	3	4	3	3381	405.2	7.91	8.83	3	1
High	Master Protein	Q7KQL4	P. falciparum 3D7	DNA polymerase OS=Plasmodium falciparum (isolate 3D7) OX=36329 GN=PF3D7_1017000 PE=3 SV=1	0	14.64	5	4	4	4	1094	126.8	8.56	11.82	4	1
High	Master Protein	Q8I714	P. falciparum 3D7	Centrin-4 OS=Plasmodium falciparum (isolate 3D7) OX=36329 GN=PF3D7_1105500 PE=4 SV=2	0	14.624	27	4	4	4	171	20.1	4.74	8.08	4	1
High	Master Protein	O77363	P. falciparum 3D7	CCAAT-box DNA binding protein subunit B OS=Plasmodium falciparum (isolate 3D7) OX=36329 GN=PF3D7_0313000 PE=4 SV=2	0	14.62	11	3	4	3	346	40.6	4.88	10	3	1
High	Master Protein	Q8IHW1	P. falciparum 3D7	Uncharacterized protein OS=Plasmodium falciparum (isolate 3D7) OX=36329 GN=PF3D7_1140400 PE=4 SV=1	0	14.434	18	3	4	3	167	18.6	5.67	13.61	3	1
High	Master Protein	A0A5K1K8U0	P. falciparum 3D7	K Homology domain-containing protein OS=Plasmodium falciparum (isolate 3D7) OX=36329 GN=PF3D7_1359600 PE=4 SV=1	0	14.256	2	3	4	3	2025	235	6.23	13.11	3	1
High	Master Protein	Q8IDX3	P. falciparum 3D7	Conserved oligomeric Golgi complex subunit 3, putative OS=Plasmodium falciparum (isolate 3D7) OX=36329 GN=PF3D7_1335700 PE=4 SV=1	0	14.223	3	4	4	4	1609	193.5	5.44	8	4	1
High	Master Protein	O96181	P. falciparum 3D7	Transporter, putative OS=Plasmodium falciparum (isolate 3D7) OX=36329 GN=PF3D7_0209600 PE=4 SV=3	0	14.223	5	4	4	4	1132	133.6	8.56	10.39	4	1
High	Master Protein	Q8ILN5	P. falciparum 3D7	Mitochondrial import inner membrane translocase subunit OS=Plasmodium falciparum (isolate 3D7) OX=36329 GN=PF3D7_1421500 PE=3 SV=1	0	14.156	28	3	4	3	113	13.3	7.59	13.78	3	1
High	Master Protein	O96128	P. falciparum 3D7	Early transcribed membrane protein 2 OS=Plasmodium falciparum (isolate 3D7) OX=36329 GN=PF3D7_0202500 PE=4 SV=1	0	14.155	17	3	4	3	106	11.5	10.29	13.58	3	1
High	Master Protein	Q8IIC2	P. falciparum 3D7	BEACH domain-containing protein, putative OS=Plasmodium falciparum (isolate 3D7) OX=36329 GN=PF3D7_1124100 PE=4 SV=1	0	14.153	3	4	4	4	1653	195.7	7.68	10.67	4	1
High	Master Protein	Q8IJT9	P. falciparum 3D7	Eukaryotic translation initiation factor 2 subunit beta OS=Plasmodium falciparum (isolate 3D7) OX=36329 GN=PF3D7_1010600 PE=3 SV=1	0	14.146	14	3	4	3	222	25.3	9.13	10.7	3	1
High	Master Protein	Q8IKW9	P. falciparum 3D7	CWF21 domain-containing protein OS=Plasmodium falciparum (isolate 3D7) OX=36329 GN=PF3D7_1450700 PE=4 SV=1	0	14.03	7	4	4	4	620	72.7	9.79	12.69	4	1
High	Master Protein	Q8IBI7	P. falciparum 3D7	Vacuolar protein sorting-associated protein 53, putative OS=Plasmodium falciparum (isolate 3D7) OX=36329 GN=PF3D7_0727000 PE=3 SV=1	0	14.015	5	4	4	3	1162	136.8	6.51	10.28	4	1
High	Master Protein	Q8IDG2	P. falciparum 3D7	Proteasome subunit alpha type OS=Plasmodium falciparum (isolate 3D7) OX=36329 GN=PF3D7_1353900 PE=1 SV=1	0	13.965	29	4	4	4	241	27.2	6.55	9.3	4	1
High	Master Protein	Q8II12	P. falciparum 3D7	Uncharacterized protein OS=Plasmodium falciparum (isolate 3D7) OX=36329 GN=PF3D7_1135300 PE=4 SV=1	0	13.916	10	3	4	3	409	48.4	8.32	9.5	3	1
High	Master Protein	Q8IC43	P. falciparum 3D7	Small exported membrane protein 1 OS=Plasmodium falciparum (isolate 3D7) OX=36329 GN=PF3D7_0702400 PE=4 SV=1	0	13.744	28	4	4	4	123	14.2	9.6	11.25	4	1
High	Master Protein	Q8IDF7	P. falciparum 3D7	V-type proton ATPase 21 kDa proteolipid subunit, putative OS=Plasmodium falciparum (isolate 3D7) OX=36329 GN=PF3D7_1354400 PE=3 SV=1	0	13.696	20	3	4	3	181	19.1	7.21	12.48	3	1
High	Master Protein	C6KSM4	P. falciparum 3D7	Elongation factor G OS=Plasmodium falciparum (isolate 3D7) OX=36329 GN=PF3D7_0602400 PE=4 SV=1	0	13.648	7	4	4	4	937	108.2	8.46	11.01	4	1
High	Master Protein	Q8I323	P. falciparum 3D7	26S proteasome regulatory subunit RPN8, putative OS=Plasmodium falciparum (isolate 3D7) OX=36329 GN=PF3D7_0912900 PE=3 SV=1	0	13.605	12	3	4	3	338	39.1	8.1	9.45	3	1
High	Master Protein	C0H5K9	P. falciparum 3D7	Phosphatidylserine synthase, putative OS=Plasmodium falciparum (isolate 3D7) OX=36329 GN=PF3D7_1366800 PE=4 SV=1	0	13.587	12	4	4	4	357	42	8.91	10.86	4	1
High	Master Protein	C6KT29	P. falciparum 3D7	Phosphatidylinositol N-acetylglucosaminyltransferase subunit GPI1 OS=Plasmodium falciparum (isolate 3D7) OX=36329 GN=PF3D7_0618900.1 PE=4 SV=1	0	13.532	7	4	4	4	729	87	8.91	8.16	4	1
High	Master Protein	Q8I332	P. falciparum 3D7	Uncharacterized protein OS=Plasmodium falciparum (isolate 3D7) OX=36329 GN=PF3D7_0912000 PE=4 SV=1	0	13.503	3	4	4	4	1568	188.6	9.07	9.24	4	1
High	Master Protein	Q8IHU0	P. falciparum 3D7	60S ribosomal protein L28 OS=Plasmodium falciparum (isolate 3D7) OX=36329 GN=PF3D7_1142500 PE=1 SV=1	0	13.495	27	4	4	4	127	14.4	10.15	10.39	4	1
High	Master Protein	Q8I6V0	P. falciparum 3D7	Cysteine proteinase falcipain 1 OS=Plasmodium falciparum (isolate 3D7) OX=36329 GN=PF3D7_1458000 PE=3 SV=1	0	13.459	7	4	4	4	569	66.9	8.43	10.74	4	1
High	Master Protein	Q9U0I2	P. falciparum 3D7	Hsp70 nucleotide exchange factor FES1 OS=Plasmodium falciparum (isolate 3D7) OX=36329 GN=PF3D7_0410600 PE=4 SV=2	0	13.451	18	4	4	4	326	37	6.04	8.51	4	1
High	Master Protein	C6KT89	P. falciparum 3D7	DNA polymerase 1, putative OS=Plasmodium falciparum (isolate 3D7) OX=36329 GN=PF3D7_0625300 PE=4 SV=1	0	13.45	7	4	4	4	1444	171	8.31	8.21	4	1
High	Master Protein	Q8IIL9	P. falciparum 3D7	GTPase-activating protein, putative OS=Plasmodium falciparum (isolate 3D7) OX=36329 GN=PF3D7_1114200 PE=4 SV=2	0	13.439	10	4	4	4	373	44.6	8.78	9.97	4	1
High	Master Protein	O96259	P. falciparum 3D7	HotDog ACOT-type domain-containing protein OS=Plasmodium falciparum (isolate 3D7) OX=36329 GN=PF3D7_0217900 PE=4 SV=1	0	13.411	8	4	4	4	519	60.6	7.93	11.72	4	1
High	Master Protein	Q8I3J3	P. falciparum 3D7	Ubiquitin carboxyl-terminal hydrolase OS=Plasmodium falciparum (isolate 3D7) OX=36329 GN=PF3D7_0527200 PE=3 SV=1	0	13.25	6	3	4	3	605	70.7	6.09	11.34	3	1
High	Master Protein	Q8I0X3	P. falciparum 3D7	DNA topoisomerase (ATP-hydrolyzing) OS=Plasmodium falciparum (isolate 3D7) OX=36329 GN=PF3D7_1223300 PE=3 SV=1	0	13.24	5	4	4	4	1222	143.1	9.35	12.25	4	1
High	Master Protein	Q8IIG2	P. falciparum 3D7	tRNA nucleotidyltransferase, putative OS=Plasmodium falciparum (isolate 3D7) OX=36329 GN=PF3D7_1120500 PE=3 SV=1	0	13.039	5	4	4	4	791	94.3	8.95	8.73	4	1
High	Master Protein	Q8IIM9	P. falciparum 3D7	UDP-galactose transporter, putative OS=Plasmodium falciparum (isolate 3D7) OX=36329 GN=PF3D7_1113300 PE=4 SV=1	0	13.018	8	4	4	4	343	39.4	9.66	10.42	4	1
High	Master Protein	Q8I5M9	P. falciparum 3D7	PPPDE peptidase domain-containing protein, putative OS=Plasmodium falciparum (isolate 3D7) OX=36329 GN=PF3D7_1217900 PE=3 SV=1	0	12.989	8	3	4	3	483	56.1	6.29	10.12	3	1
High	Master Protein	Q8I510	P. falciparum 3D7	Tetratricopeptide repeat protein, putative OS=Plasmodium falciparum (isolate 3D7) OX=36329 GN=PF3D7_1241900 PE=4 SV=1	0	12.963	8	4	4	4	676	79.8	4.88	8.11	4	1
High	Master Protein	O96123	P. falciparum 3D7	Knob associated heat shock protein 40 OS=Plasmodium falciparum (isolate 3D7) OX=36329 GN=PF3D7_0201800 PE=4 SV=3	0	12.719	11	4	4	4	421	48.3	8.41	9.97	4	1
High	Master Protein	Q8IIJ6	P. falciparum 3D7	Ubiquitin carboxyl-terminal hydrolase UCH54 OS=Plasmodium falciparum (isolate 3D7) OX=36329 GN=UCH54 PE=1 SV=1	0	12.718	11	4	4	4	465	54.4	5.64	8.14	4	1
High	Master Protein	Q8I524	P. falciparum 3D7	Vacuolar protein sorting-associated protein 16, putative OS=Plasmodium falciparum (isolate 3D7) OX=36329 GN=PF3D7_1239900 PE=3 SV=1	0	12.714	5	4	4	4	1032	120.2	8.48	8	4	1
High	Master Protein	C0H5J3	P. falciparum 3D7	Uncharacterized protein OS=Plasmodium falciparum (isolate 3D7) OX=36329 GN=PF3D7_1359700 PE=4 SV=1	0	12.702	2	4	4	4	3698	439.6	7.71	10.88	4	1
High	Master Protein	Q8II42	P. falciparum 3D7	Nucleic acid binding protein, putative OS=Plasmodium falciparum (isolate 3D7) OX=36329 GN=PF3D7_1132300 PE=4 SV=1	0	12.663	17	4	4	4	273	31.7	5.19	7.73	4	1
High	Master Protein	Q8I349	P. falciparum 3D7	Uncharacterized protein OS=Plasmodium falciparum (isolate 3D7) OX=36329 GN=PF3D7_0910300 PE=4 SV=1	0	12.556	9	3	4	3	432	51.6	8.75	8.56	3	1
High	Master Protein	Q8IKU5	P. falciparum 3D7	Leucine-rich repeat protein OS=Plasmodium falciparum (isolate 3D7) OX=36329 GN=PF3D7_1453200 PE=4 SV=2	0	12.553	4	4	4	4	1495	178.2	8.15	7.13	4	1
High	Master Protein	Q8IJK6	P. falciparum 3D7	PH domain-containing protein OS=Plasmodium falciparum (isolate 3D7) OX=36329 GN=PF3D7_1019600 PE=4 SV=2	0	12.457	5	4	4	4	1210	145.7	6.47	13.47	4	1
High	Master Protein	Q8I3Z5	P. falciparum 3D7	Translationally-controlled tumor protein homolog OS=Plasmodium falciparum (isolate 3D7) OX=36329 GN=TCTP PE=1 SV=1	0	12.2	28	4	4	4	171	20	4.69	9.49	4	1
High	Master Protein	Q8IHU9	P. falciparum 3D7	Dolichol-phosphate mannosyltransferase subunit 1 OS=Plasmodium falciparum (isolate 3D7) OX=36329 GN=PF3D7_1141600 PE=3 SV=1	0	12.165	17	4	4	4	259	30.1	8.53	8.02	4	1
High	Master Protein	Q8II69	P. falciparum 3D7	rRNA (Cytosine-C(5))-methyltransferase, putative OS=Plasmodium falciparum (isolate 3D7) OX=36329 GN=PF3D7_1129400 PE=3 SV=1	0	11.971	6	3	4	3	634	74.3	8.9	10.29	3	1
High	Master Protein	C0H537	P. falciparum 3D7	tRNA (guanine(37)-N1)-methyltransferase OS=Plasmodium falciparum (isolate 3D7) OX=36329 GN=PFI0700c PE=3 SV=1	0	11.588	5	4	4	4	781	93.7	7.9	9.77	4	1
High	Master Protein	Q8I700	P. falciparum 3D7	H/ACA ribonucleoprotein complex subunit OS=Plasmodium falciparum (isolate 3D7) OX=36329 GN=PF3D7_1309500 PE=3 SV=1	0	11.565	22	4	4	4	209	25	10.18	10.93	4	1
High	Master Protein	Q8I442	P. falciparum 3D7	Uncharacterized protein OS=Plasmodium falciparum (isolate 3D7) OX=36329 GN=PF3D7_0506000 PE=4 SV=1	0	11.556	13	3	4	3	246	29.6	9.55	8.27	3	1
High	Master Protein	Q8IBI2	P. falciparum 3D7	mTERF domain-containing protein, putative OS=Plasmodium falciparum (isolate 3D7) OX=36329 GN=PF3D7_0727500 PE=3 SV=1	0	11.543	7	4	4	4	707	86.1	9.48	11.66	4	1
High	Master Protein	Q8IBQ4	P. falciparum 3D7	Uncharacterized protein OS=Plasmodium falciparum (isolate 3D7) OX=36329 GN=PF3D7_0719800 PE=4 SV=1	0	11.054	13	4	4	4	453	54.9	9.77	8.2	4	1
High	Master Protein	Q8IJJ5	P. falciparum 3D7	RNA cytidine acetyltransferase OS=Plasmodium falciparum (isolate 3D7) OX=36329 GN=PF3D7_1020700 PE=3 SV=1	0	11.014	3	4	4	4	1269	149.4	8.7	10.3	4	1
High	Master Protein	C0H483	P. falciparum 3D7	Cyclic amine resistance locus protein OS=Plasmodium falciparum (isolate 3D7) OX=36329 GN=PF3D7_0321900 PE=3 SV=1	0	11.007	5	4	4	4	1283	153.3	9.19	9.67	4	1
High	Master Protein	A0A5K1K943	P. falciparum 3D7	ATP synthase-associated protein, putative OS=Plasmodium falciparum (isolate 3D7) OX=36329 GN=PF3D7_1360000 PE=4 SV=1	0	10.92	23	3	4	3	177	21.5	9.67	13.54	3	1
High	Master Protein	Q8I643	P. falciparum 3D7	Erythrocyte membrane protein 1, PfEMP1 OS=Plasmodium falciparum (isolate 3D7) OX=36329 GN=PF3D7_1200100 PE=4 SV=1	0	10.62	2	4	4	1	2178	248.5	5.57	11.48	4	1
High	Master Protein	Q8IBL0	P. falciparum 3D7	Type 2A phosphatase-associated protein 42, putative OS=Plasmodium falciparum (isolate 3D7) OX=36329 GN=PF3D7_0724200 PE=4 SV=1	0	10.571	10	3	4	3	427	51.5	6.35	12.93	3	1
High	Master Protein	Q8IL48	P. falciparum 3D7	tRNA import protein tRIP OS=Plasmodium falciparum (isolate 3D7) OX=36329 GN=PF3D7_1442300 PE=4 SV=1	0	10.524	10	4	4	4	402	46.4	7.27	7.76	4	1
High	Master Protein	Q8IAT7	P. falciparum 3D7	ABC1 family, putative OS=Plasmodium falciparum (isolate 3D7) OX=36329 GN=PF3D7_0810200 PE=3 SV=1	0	10.5	7	4	4	4	940	111.7	9.04	10.07	4	1
High	Master Protein	Q8IC11	P. falciparum 3D7	RAP protein, putative OS=Plasmodium falciparum (isolate 3D7) OX=36329 GN=PF3D7_0707800 PE=4 SV=1	0	10.498	3	4	4	3	1183	142.2	8.46	9.86	4	1
High	Master Protein	Q8I6U4	P. falciparum 3D7	Cysteine proteinase falcipain 2a OS=Plasmodium falciparum (isolate 3D7) OX=36329 GN=PF3D7_1115700 PE=1 SV=1	0	10.402	8	4	4	4	484	55.9	7.43	10.68	4	1
High	Master Protein	Q8IAU6	P. falciparum 3D7	Mitochondrial carrier protein, putative OS=Plasmodium falciparum (isolate 3D7) OX=36329 GN=PF3D7_0811100 PE=3 SV=1	0	10.09	8	4	4	4	540	64.9	9.8	8.61	4	1
High	Master Protein	Q8I5H9	P. falciparum 3D7	Citrate/oxoglutarate carrier protein, putative OS=Plasmodium falciparum (isolate 3D7) OX=36329 GN=PF3D7_1223800 PE=3 SV=1	0	10.032	12	4	4	4	308	34.9	9.41	8.84	4	1
High	Master Protein	Q8IEF9	P. falciparum 3D7	Uncharacterized protein OS=Plasmodium falciparum (isolate 3D7) OX=36329 GN=PF3D7_1315500 PE=4 SV=1	0	9.934	10	3	4	3	183	21.5	5.14	5.56	3	1
High	Master Protein	Q8IB57	P. falciparum 3D7	Small nuclear ribonucleoprotein G OS=Plasmodium falciparum (isolate 3D7) OX=36329 GN=PF3D7_0822300 PE=3 SV=1	0	9.755	27	2	4	2	83	9.5	8.73	9.98	2	1
High	Master Protein	C0H4B0	P. falciparum 3D7	Anaphase-promoting complex subunit 1 OS=Plasmodium falciparum (isolate 3D7) OX=36329 GN=PF3D7_0417400 PE=4 SV=1	0	9.616	1	4	4	4	6769	821.9	9.47	10.05	4	1
High	Master Protein	A0A5K1K8X1	P. falciparum 3D7	Rhomboid protease ROM6, putative OS=Plasmodium falciparum (isolate 3D7) OX=36329 GN=PF3D7_1345200 PE=4 SV=1	0	9.568	5	2	4	2	569	67.8	9.7	11.7	2	1
High	Master Protein	Q8II31	P. falciparum 3D7	LEM3/CDC50 family protein, putative OS=Plasmodium falciparum (isolate 3D7) OX=36329 GN=PF3D7_1133300 PE=3 SV=1	0	9.481	12	4	4	4	366	44.1	9.42	9.01	4	1
High	Master Protein	O96167	P. falciparum 3D7	Serine repeat antigen 1 OS=Plasmodium falciparum (isolate 3D7) OX=36329 GN=PF3D7_0208000 PE=3 SV=2	0	9.299	4	4	4	1	994	115.4	8.02	7.92	4	1
High	Master Protein	Q8IIM4	P. falciparum 3D7	Uncharacterized protein OS=Plasmodium falciparum (isolate 3D7) OX=36329 GN=PF3D7_1113800 PE=4 SV=1	0	9.158	5	4	4	4	702	85.7	9.17	7.49	4	1
High	Master Protein	C0H5F1	P. falciparum 3D7	very-long-chain (3R)-3-hydroxyacyl-CoA dehydratase OS=Plasmodium falciparum (isolate 3D7) OX=36329 GN=PF3D7_1331600 PE=3 SV=1	0	8.361	8	2	4	2	228	26.4	9.47	10.76	2	1
High	Master Protein	A0A5K1K8H4	P. falciparum 3D7	GTP-binding protein, putative OS=Plasmodium falciparum (isolate 3D7) OX=36329 GN=PF3D7_1352000 PE=4 SV=1	0	8.352	2	3	4	3	2006	239.9	6.04	7.72	3	1
High	Master Protein	C6KT93	P. falciparum 3D7	Uncharacterized protein OS=Plasmodium falciparum (isolate 3D7) OX=36329 GN=PF3D7_0625700 PE=4 SV=1	0	7.75	42	4	4	4	98	12	9.58	8.89	4	1
High	Master Protein	Q8I307	P. falciparum 3D7	Uncharacterized protein OS=Plasmodium falciparum (isolate 3D7) OX=36329 GN=PF3D7_0914500 PE=4 SV=1	0	6.206	1	3	4	2	1728	204.5	8.54	5.48	3	1
High	Master Protein	Q8I5M6	P. falciparum 3D7	Symplekin C-terminal domain-containing protein OS=Plasmodium falciparum (isolate 3D7) OX=36329 GN=PF3D7_1218200 PE=4 SV=1	0	6.103	1	3	4	2	2134	256	6.57	6.05	3	1
High	Master Protein	Q8IHT9	P. falciparum 3D7	60S ribosomal protein L35ae, putative OS=Plasmodium falciparum (isolate 3D7) OX=36329 GN=PF3D7_1142600 PE=1 SV=1	0	5.696	16	2	4	2	140	16.3	10.55	9.8	2	1
High	Master Protein	Q8I4Y0	P. falciparum 3D7	Kinesin-13, putative OS=Plasmodium falciparum (isolate 3D7) OX=36329 GN=PF3D7_1245100 PE=1 SV=2	0	5.28	2	2	4	2	1326	153	7.84	2.6	2	1
High	Master Protein	P06733	Homo sapiens	Alpha-enolase OS=Homo sapiens OX=9606 GN=ENO1 PE=1 SV=2	0	22.034	11	2	4	1	434	47.1	7.39	18.9	2	1
High	Master Protein	P17987	Homo sapiens	T-complex protein 1 subunit alpha OS=Homo sapiens OX=9606 GN=TCP1 PE=1 SV=1	0	19.82	11	4	4	4	556	60.3	6.11	13.91	4	1
High	Master Protein	P62333	Homo sapiens	26S proteasome regulatory subunit 10B OS=Homo sapiens OX=9606 GN=PSMC6 PE=1 SV=1	0	17.782	11	3	4	2	389	44.1	7.49	12.73	3	1
High	Master Protein	Q9Y3I1	Homo sapiens	F-box only protein 7 OS=Homo sapiens OX=9606 GN=FBXO7 PE=1 SV=1	0	17.322	10	4	4	4	522	58.5	6.55	13.64	4	1
High	Master Protein	O14980	Homo sapiens	Exportin-1 OS=Homo sapiens OX=9606 GN=XPO1 PE=1 SV=1	0	17.144	6	4	4	4	1071	123.3	6.06	12.71	4	1
High	Master Protein	Q86VP6	Homo sapiens	Cullin-associated NEDD8-dissociated protein 1 OS=Homo sapiens OX=9606 GN=CAND1 PE=1 SV=2	0	16.964	5	4	4	4	1230	136.3	5.78	15.99	4	1
High	Master Protein	P02768	Homo sapiens	Albumin OS=Homo sapiens OX=9606 GN=ALB PE=1 SV=2	0	16.043	5	3	4	1	609	69.3	6.28	8.4	3	1
High	Master Protein	P17980	Homo sapiens	26S proteasome regulatory subunit 6A OS=Homo sapiens OX=9606 GN=PSMC3 PE=1 SV=3	0	16.024	11	3	4	2	439	49.2	5.24	11.84	3	1
High	Master Protein	P07741	Homo sapiens	Adenine phosphoribosyltransferase OS=Homo sapiens OX=9606 GN=APRT PE=1 SV=2	0	15.045	27	4	4	4	180	19.6	6.02	11.53	4	1
High	Master Protein	Q08722	Homo sapiens	Leukocyte surface antigen CD47 OS=Homo sapiens OX=9606 GN=CD47 PE=1 SV=1	0	15.029	9	4	4	4	323	35.2	7.21	10.11	4	1
High	Master Protein	P05023	Homo sapiens	Sodium/potassium-transporting ATPase subunit alpha-1 OS=Homo sapiens OX=9606 GN=ATP1A1 PE=1 SV=1	0	14.418	5	4	4	4	1023	112.8	5.49	10.03	4	1
High	Master Protein	Q92508	Homo sapiens	Piezo-type mechanosensitive ion channel component 1 OS=Homo sapiens OX=9606 GN=PIEZO1 PE=1 SV=4	0	13.352	2	3	4	3	2521	286.6	7.47	11.68	3	1
High	Master Protein	P28070	Homo sapiens	Proteasome subunit beta type-4 OS=Homo sapiens OX=9606 GN=PSMB4 PE=1 SV=4	0	13.337	22	4	4	4	264	29.2	5.97	10.23	4	1
High	Master Protein	O95747	Homo sapiens	Serine/threonine-protein kinase OSR1 OS=Homo sapiens OX=9606 GN=OXSR1 PE=1 SV=1	0	13.159	9	4	4	4	527	58	6.43	9.68	4	1
High	Master Protein	P07477	Homo sapiens	Serine protease 1 OS=Homo sapiens OX=9606 GN=PRSS1 PE=1 SV=1	0	12.747	12	2	4	2	247	26.5	6.51	13.97	2	1
High	Master Protein	P49247	Homo sapiens	Ribose-5-phosphate isomerase OS=Homo sapiens OX=9606 GN=RPIA PE=1 SV=3	0	12.477	14	3	4	3	311	33.2	8.54	9.87	3	1
High	Master Protein	Q13630	Homo sapiens	GDP-L-fucose synthase OS=Homo sapiens OX=9606 GN=GFUS PE=1 SV=1	0	12.169	12	4	4	4	321	35.9	6.6	7.83	4	1
High	Master Protein	P63104	Homo sapiens	14-3-3 protein zeta/delta OS=Homo sapiens OX=9606 GN=YWHAZ PE=1 SV=1	0	9.56	9	2	4	1	245	27.7	4.79	10.12	2	1
High	Master Protein	P18577	Homo sapiens	Blood group Rh(CE) polypeptide OS=Homo sapiens OX=9606 GN=RHCE PE=1 SV=2	0	7.597	6	3	4	3	417	45.5	9.36	4.2	3	1
High	Master Protein	O97319	P. falciparum 3D7	Elongation factor 1-delta, putative OS=Plasmodium falciparum (isolate 3D7) OX=36329 GN=PF3D7_0319600 PE=3 SV=2	0	22.69	35	2	3	2	156	17.7	4.64	14.8	2	1
High	Master Protein	A0A5K1K8W3	P. falciparum 3D7	Inner membrane complex suture component, putative OS=Plasmodium falciparum (isolate 3D7) OX=36329 GN=PF3D7_1341500 PE=4 SV=1	0	22.454	7	2	3	2	508	58.8	7.2	15.31	2	1
High	Master Protein	Q8IK22	P. falciparum 3D7	Exported lipase 1 OS=Plasmodium falciparum (isolate 3D7) OX=36329 GN=PF3D7_1001400 PE=4 SV=1	0	21.605	7	3	3	3	921	107.6	5.21	15.44	3	1
High	Master Protein	Q8IJS2	P. falciparum 3D7	Cytochrome b-c1 complex subunit 7, putative OS=Plasmodium falciparum (isolate 3D7) OX=36329 GN=PF3D7_1012300 PE=3 SV=1	0	20.338	26	3	3	3	192	23	9.29	13.59	3	1
High	Master Protein	B9ZSI4	P. falciparum 3D7	EF hand domain-containing protein, putative OS=Plasmodium falciparum (isolate 3D7) OX=36329 GN=PF3D7_0106200 PE=4 SV=1	0	20.056	13	2	3	2	215	26	9.14	10.02	2	1
High	Master Protein	Q8I3H4	P. falciparum 3D7	Apicoplast TIC22 protein OS=Plasmodium falciparum (isolate 3D7) OX=36329 GN=PF3D7_0529300 PE=1 SV=1	0	18.575	22	3	3	3	279	33.5	9.16	15.44	3	1
High	Master Protein	Q8I5E0	P. falciparum 3D7	Elongator complex protein 3, putative OS=Plasmodium falciparum (isolate 3D7) OX=36329 GN=PF3D7_1227800 PE=4 SV=1	0	18.457	5	3	3	3	1092	129.1	8.19	12.63	3	1
High	Master Protein	Q8ILZ6	P. falciparum 3D7	Phosphatidate cytidylyltransferase OS=Plasmodium falciparum (isolate 3D7) OX=36329 GN=PF3D7_1409900 PE=3 SV=1	0	18.073	7	3	3	3	667	77.9	9.6	10.86	3	1
High	Master Protein	Q8I1T3	P. falciparum 3D7	Coatomer subunit zeta OS=Plasmodium falciparum (isolate 3D7) OX=36329 GN=PF3D7_0415400 PE=3 SV=1	0	17.877	18	2	3	2	208	23.8	4.83	12.06	2	1
High	Master Protein	Q8IDM2	P. falciparum 3D7	ethanolamine-phosphate cytidylyltransferase OS=Plasmodium falciparum (isolate 3D7) OX=36329 GN=PF3D7_1347700 PE=3 SV=1	0	17.8	5	2	3	2	573	66	5.8	11.5	2	1
High	Master Protein	Q8I4U9	P. falciparum 3D7	Bax inhibitor 1, putative OS=Plasmodium falciparum (isolate 3D7) OX=36329 GN=PF3D7_1248500 PE=3 SV=1	0	17.708	18	3	3	3	289	32.3	8.78	13.69	3	1
High	Master Protein	Q8IEJ0	P. falciparum 3D7	CX3CL1-binding protein 2 OS=Plasmodium falciparum (isolate 3D7) OX=36329 GN=CBP2 PE=1 SV=1	0	17.578	18	3	3	3	245	28.2	9.91	12.58	3	1
High	Master Protein	Q8IE63	P. falciparum 3D7	Mitochondrial fission 1 protein OS=Plasmodium falciparum (isolate 3D7) OX=36329 GN=PF3D7_1325600 PE=3 SV=1	0	17.4	18	2	3	2	141	16.1	8.13	12.6	2	1
High	Master Protein	Q8ILE4	P. falciparum 3D7	Syntaxin, Qa-SNARE family OS=Plasmodium falciparum (isolate 3D7) OX=36329 GN=PF3D7_1432000 PE=4 SV=1	0	17.319	9	3	3	3	442	52.8	8.12	9.01	3	1
High	Master Protein	O96186	P. falciparum 3D7	Monocarboxylate transporter, putative OS=Plasmodium falciparum (isolate 3D7) OX=36329 GN=PF3D7_0210300 PE=4 SV=1	0	16.579	9	3	3	3	457	51.8	8.28	9.55	3	1
High	Master Protein	O97243	P. falciparum 3D7	GLTSCR protein conserved domain-containing protein OS=Plasmodium falciparum (isolate 3D7) OX=36329 GN=PF3D7_0306100 PE=4 SV=3	0	16.454	10	3	3	3	628	74.3	4.86	13.28	3	1
High	Master Protein	Q8ILC1	P. falciparum 3D7	Hsp70-Hsp90 organising protein OS=Plasmodium falciparum (isolate 3D7) OX=36329 GN=HOP PE=1 SV=1	0	16.44	12	3	3	3	564	66	7.05	12.04	3	1
High	Master Protein	Q8IJ80	P. falciparum 3D7	Uncharacterized protein OS=Plasmodium falciparum (isolate 3D7) OX=36329 GN=PF3D7_1032700 PE=4 SV=1	0	16.25	18	3	3	3	553	65.5	4.53	12.58	3	1
High	Master Protein	A0A143ZXB9	P. falciparum 3D7	Uncharacterized protein OS=Plasmodium falciparum (isolate 3D7) OX=36329 GN=PF3D7_0109950 PE=4 SV=1	0	16.069	29	3	3	3	167	19.5	9.26	12.77	3	1
High	Master Protein	Q8IBF3	P. falciparum 3D7	Uncharacterized protein OS=Plasmodium falciparum (isolate 3D7) OX=36329 GN=PF3D7_0730800.1 PE=4 SV=1	0	16.022	14	2	3	2	293	32.1	5.03	11.56	2	1
High	Master Protein	Q8IIF7	P. falciparum 3D7	Palmitoyltransferase OS=Plasmodium falciparum (isolate 3D7) OX=36329 GN=PF3D7_1121000 PE=3 SV=2	0	16.016	18	3	3	3	293	34.8	8	11.56	3	1
High	Master Protein	Q8IBT4	P. falciparum 3D7	Cysteine desulfurase OS=Plasmodium falciparum (isolate 3D7) OX=36329 GN=PF3D7_0716600 PE=4 SV=1	0	15.984	7	2	3	2	546	64.5	9.41	12.33	2	1
High	Master Protein	Q8IDH2	P. falciparum 3D7	Vacuolar fusion protein MON1, putative OS=Plasmodium falciparum (isolate 3D7) OX=36329 GN=PF3D7_1352800 PE=4 SV=1	0	15.76	4	2	3	2	884	103.8	4.94	12.13	2	1
High	Master Protein	Q8ID26	P. falciparum 3D7	Ribosomal protein L1, putative OS=Plasmodium falciparum (isolate 3D7) OX=36329 GN=PF3D7_1368400 PE=4 SV=1	0	15.554	15	3	3	3	320	38.2	9.54	10.69	3	1
High	Master Protein	Q8IL91	P. falciparum 3D7	YrhK domain-containing protein OS=Plasmodium falciparum (isolate 3D7) OX=36329 GN=PF3D7_1437500 PE=4 SV=1	0	15.489	11	3	3	3	271	30.8	8.28	8.89	3	1
High	Master Protein	Q8I2G9	P. falciparum 3D7	U2 small nuclear ribonucleoprotein B'', putative OS=Plasmodium falciparum (isolate 3D7) OX=36329 GN=PF3D7_0935000 PE=4 SV=1	0	15.485	16	2	3	2	193	22.3	9.2	11.11	2	1
High	Master Protein	A0A5K1K859	P. falciparum 3D7	Alpha/beta-hydrolase, putative OS=Plasmodium falciparum (isolate 3D7) OX=36329 GN=PF3D7_1328500 PE=4 SV=1	0	15.47	4	3	3	3	1004	115.8	5.87	10.04	3	1
High	Master Protein	Q8I3I3	P. falciparum 3D7	Palmitoyltransferase OS=Plasmodium falciparum (isolate 3D7) OX=36329 GN=PF3D7_0528400 PE=3 SV=1	0	15.446	6	2	3	2	406	48.2	8.92	12.15	2	1
High	Master Protein	C0H489	P. falciparum 3D7	Protein transport protein Sec24B, putative OS=Plasmodium falciparum (isolate 3D7) OX=36329 GN=PF3D7_0405100 PE=4 SV=1	0	15.381	3	3	3	3	1350	155.8	6.38	10.72	3	1
High	Master Protein	C0H529	P. falciparum 3D7	Small nuclear ribonucleoprotein Sm D3 OS=Plasmodium falciparum (isolate 3D7) OX=36329 GN=PF3D7_0909800 PE=3 SV=1	0	15.28	39	3	3	3	116	13	9.83	11.01	3	1
High	Master Protein	Q8IKI7	P. falciparum 3D7	Conserved oligomeric Golgi complex subunit 6 OS=Plasmodium falciparum (isolate 3D7) OX=36329 GN=PF3D7_1465100 PE=3 SV=1	0	15.223	4	3	3	3	867	104.8	6.98	9.52	3	1
High	Master Protein	Q8I2K5	P. falciparum 3D7	Elongation factor Tu, putative OS=Plasmodium falciparum (isolate 3D7) OX=36329 GN=PF3D7_0931000 PE=4 SV=1	0	15.192	5	3	3	3	911	107.4	8.35	10.68	3	1
High	Master Protein	Q8IBB6	P. falciparum 3D7	eIF-2B GDP-GTP exchange factor subunit alpha OS=Plasmodium falciparum (isolate 3D7) OX=36329 GN=PF3D7_0828500 PE=3 SV=1	0	15.104	12	3	3	3	342	40	6.46	9.78	3	1
High	Master Protein	C6KTC8	P. falciparum 3D7	Phospholipase, putative OS=Plasmodium falciparum (isolate 3D7) OX=36329 GN=PF3D7_0629300 PE=4 SV=1	0	14.954	5	3	3	3	863	99.2	5.03	9.01	3	1
High	Master Protein	Q8ID31	P. falciparum 3D7	Alanine--tRNA ligase OS=Plasmodium falciparum (isolate 3D7) OX=36329 GN=PF3D7_1367700 PE=3 SV=1	0	14.929	2	3	3	3	1408	165	8.87	10.49	3	1
High	Master Protein	Q8I607	P. falciparum 3D7	Ubiquitin-conjugating enzyme E2 OS=Plasmodium falciparum (isolate 3D7) OX=36329 GN=PF3D7_1203900 PE=3 SV=1	0	14.842	26	2	3	2	147	16.5	7.37	11.37	2	1
High	Master Protein	Q8I5A4	P. falciparum 3D7	Pre-mRNA-splicing factor ATP-dependent RNA helicase PRP2, putative OS=Plasmodium falciparum (isolate 3D7) OX=36329 GN=PF3D7_1231600 PE=4 SV=1	0	14.607	3	3	3	3	1168	137.1	8.38	10.76	3	1
High	Master Protein	C0H4U9	P. falciparum 3D7	EF-hand calcium-binding domain-containing protein, putative OS=Plasmodium falciparum (isolate 3D7) OX=36329 GN=PF3D7_0816400 PE=4 SV=1	0	14.54	17	3	3	3	233	28.1	6.18	13.74	3	1
High	Master Protein	Q8I3A9	P. falciparum 3D7	GTPase-activating protein, putative OS=Plasmodium falciparum (isolate 3D7) OX=36329 GN=PF3D7_0904000 PE=4 SV=1	0	14.461	9	3	3	3	426	50.3	4.91	9.96	3	1
High	Master Protein	C0H5C7	P. falciparum 3D7	RNA-binding protein, putative OS=Plasmodium falciparum (isolate 3D7) OX=36329 GN=PF3D7_1320900 PE=1 SV=1	0	14.432	35	3	3	3	125	14.6	4.7	10.11	3	1
High	Master Protein	Q8I375	P. falciparum 3D7	Translation initiation factor SUI1, putative OS=Plasmodium falciparum (isolate 3D7) OX=36329 GN=PF3D7_0907600 PE=4 SV=1	0	14.412	5	2	3	2	818	95.2	8.31	12.5	2	1
High	Master Protein	Q8IEA0	P. falciparum 3D7	Palmitoyltransferase OS=Plasmodium falciparum (isolate 3D7) OX=36329 GN=PF3D7_1321400 PE=3 SV=1	0	14.321	12	3	3	3	313	36.5	8.65	9.59	3	1
High	Master Protein	Q8IKX9	P. falciparum 3D7	Uncharacterized protein OS=Plasmodium falciparum (isolate 3D7) OX=36329 GN=PF3D7_1449600 PE=4 SV=1	0	14.307	7	3	3	3	504	60.6	9.33	11.1	3	1
High	Master Protein	A0A5K1K9E9	P. falciparum 3D7	Uncharacterized protein OS=Plasmodium falciparum (isolate 3D7) OX=36329 GN=PF3D7_1326000 PE=4 SV=1	0	14.22	26	3	3	3	163	19.3	9.1	9.05	3	1
High	Master Protein	Q8IBW3	P. falciparum 3D7	GPCR-like receptor SR25 OS=Plasmodium falciparum (isolate 3D7) OX=36329 GN=PF3D7_0713400 PE=4 SV=1	0	14.168	9	3	3	3	357	43.1	8.97	8.88	3	1
High	Master Protein	Q8IKD1	P. falciparum 3D7	Asparagine-rich protein OS=Plasmodium falciparum (isolate 3D7) OX=36329 GN=PF3D7_1470700 PE=4 SV=1	0	14.053	6	3	3	3	580	68.6	8.9	8.49	3	1
High	Master Protein	Q8I5B6	P. falciparum 3D7	ATP-dependent protease subunit ClpQ OS=Plasmodium falciparum (isolate 3D7) OX=36329 GN=PF3D7_1230400 PE=3 SV=2	0	14.044	27	3	3	3	207	22.9	8.16	10.78	3	1
High	Master Protein	Q8IL70	P. falciparum 3D7	Uncharacterized protein OS=Plasmodium falciparum (isolate 3D7) OX=36329 GN=PF3D7_1440000 PE=4 SV=2	0	13.963	2	3	3	3	2204	258.8	7.44	7.56	3	1
High	Master Protein	A0A144A1E8	P. falciparum 3D7	Uncharacterized protein OS=Plasmodium falciparum (isolate 3D7) OX=36329 GN=PF3D7_1136700.2 PE=4 SV=1	0	13.942	10	3	3	3	401	46.9	8.94	10.03	3	1
High	Master Protein	Q8ILZ2	P. falciparum 3D7	WD repeat-containing protein, putative OS=Plasmodium falciparum (isolate 3D7) OX=36329 GN=PF3D7_1410300 PE=4 SV=1	0	13.899	1	3	3	3	4405	526.4	8.9	9.35	3	1
High	Master Protein	O77347	P. falciparum 3D7	E3 ubiquitin-protein ligase OS=Plasmodium falciparum (isolate 3D7) OX=36329 GN=PF3D7_0312100 PE=4 SV=1	0	13.842	6	3	3	3	836	98.7	6.6	11.36	3	1
High	Master Protein	Q7KQL8	P. falciparum 3D7	Thioredoxin 1 OS=Plasmodium falciparum (isolate 3D7) OX=36329 GN=TRX1 PE=1 SV=1	0	13.816	26	2	3	2	104	11.7	4.75	10.41	2	1
High	Master Protein	C6KST3	P. falciparum 3D7	Proteasome subunit alpha type-2, putative OS=Plasmodium falciparum (isolate 3D7) OX=36329 GN=PF3D7_0608500 PE=1 SV=1	0	13.762	16	3	3	3	235	26.5	5.49	8.78	3	1
High	Master Protein	Q8I3S4	P. falciparum 3D7	WD repeat-containing protein 26, putative OS=Plasmodium falciparum (isolate 3D7) OX=36329 GN=PF3D7_0518600 PE=4 SV=1	0	13.704	2	2	3	2	1276	150.6	9.13	9.61	2	1
High	Master Protein	O96125	P. falciparum 3D7	Liver stage associated protein 2 OS=Plasmodium falciparum (isolate 3D7) OX=36329 GN=PF3D7_0202100 PE=4 SV=2	0	13.685	13	3	3	3	302	35.3	8.54	9.74	3	1
High	Master Protein	Q8IAZ1	P. falciparum 3D7	ATP synthase-associated protein, putative OS=Plasmodium falciparum (isolate 3D7) OX=36329 GN=PF3D7_0815400 PE=4 SV=1	0	13.596	28	3	3	3	160	18.8	6.96	9.06	3	1
High	Master Protein	Q8IC12	P. falciparum 3D7	E3 ubiquitin-protein ligase, putative OS=Plasmodium falciparum (isolate 3D7) OX=36329 GN=PF3D7_0707700 PE=4 SV=1	0	13.592	4	3	3	3	961	110.7	8.22	7.19	3	1
High	Master Protein	Q8I4U8	P. falciparum 3D7	GPI transamidase component PIG-S OS=Plasmodium falciparum (isolate 3D7) OX=36329 GN=PF3D7_1248600 PE=3 SV=1	0	13.588	5	3	3	3	746	87.3	6.37	9.29	3	1
High	Master Protein	C0H543	P. falciparum 3D7	Large ribosomal subunit protein uL3c OS=Plasmodium falciparum (isolate 3D7) OX=36329 GN=PF3D7_0918200.1 PE=3 SV=1	0	13.558	11	3	3	3	317	36.3	9.94	9.25	3	1
High	Master Protein	C6KSL8	P. falciparum 3D7	Tetratricopeptide repeat protein, putative OS=Plasmodium falciparum (isolate 3D7) OX=36329 GN=PF3D7_0601600 PE=4 SV=1	0	13.463	17	3	3	3	286	33.6	7.11	10.39	3	1
High	Master Protein	A0A5K1K9B3	P. falciparum 3D7	Cytochrome c oxidase subunit 2, putative OS=Plasmodium falciparum (isolate 3D7) OX=36329 GN=PF3D7_1361700 PE=4 SV=1	0	13.416	14	2	3	2	228	27.2	7.78	11.12	2	1
High	Master Protein	Q8IE08	P. falciparum 3D7	Syntaxin, Qa-SNARE family OS=Plasmodium falciparum (isolate 3D7) OX=36329 GN=PF3D7_1332000 PE=3 SV=1	0	13.414	14	3	3	3	281	32.8	7.39	8.87	3	1
High	Master Protein	Q8ID32	P. falciparum 3D7	Ribosome biogenesis protein MRT4, putative OS=Plasmodium falciparum (isolate 3D7) OX=36329 GN=PF3D7_1367600 PE=3 SV=1	0	13.361	15	3	3	3	222	25.8	9.79	10.03	3	1
High	Master Protein	C0H4V5	P. falciparum 3D7	U4/U6.U5 small nuclear ribonucleoprotein, putative OS=Plasmodium falciparum (isolate 3D7) OX=36329 GN=PF3D7_0818000 PE=3 SV=1	0	13.341	15	3	3	3	372	45.1	10.39	10.84	3	1
High	Master Protein	Q8IJR8	P. falciparum 3D7	protein-serine/threonine phosphatase OS=Plasmodium falciparum (isolate 3D7) OX=36329 GN=PF3D7_1012700 PE=4 SV=1	0	13.279	4	3	3	3	1438	170.9	5.22	11.76	3	1
High	Master Protein	Q8IK60	P. falciparum 3D7	Plasmodium RESA N-terminal domain-containing protein OS=Plasmodium falciparum (isolate 3D7) OX=36329 GN=PF3D7_1477500 PE=4 SV=2	0	13.248	8	3	3	3	500	60.5	7.47	10.87	3	1
High	Master Protein	Q8IJ07	P. falciparum 3D7	Stevor OS=Plasmodium falciparum (isolate 3D7) OX=36329 GN=PF3D7_1040200 PE=4 SV=1	0	13.2	18	3	3	3	305	34.2	8.5	11.24	3	1
High	Master Protein	C0H5E9	P. falciparum 3D7	DnaJ protein, putative OS=Plasmodium falciparum (isolate 3D7) OX=36329 GN=PF3D7_1330300 PE=4 SV=2	0	13.164	11	3	3	3	331	39.5	9.77	8.53	3	1
High	Master Protein	C0H512	P. falciparum 3D7	Uncharacterized protein OS=Plasmodium falciparum (isolate 3D7) OX=36329 GN=PF3D7_0901800 PE=4 SV=2	0	13.148	10	2	3	2	269	32.9	9.42	8.55	2	1
High	Master Protein	C6KSV9	P. falciparum 3D7	SWIB/MDM2 domain-containing protein OS=Plasmodium falciparum (isolate 3D7) OX=36329 GN=PF3D7_0611400 PE=4 SV=1	0	13.142	4	3	3	3	830	97.7	5.07	9.62	3	1
High	Master Protein	Q8IIE2	P. falciparum 3D7	Uncharacterized protein OS=Plasmodium falciparum (isolate 3D7) OX=36329 GN=PF3D7_1122400 PE=4 SV=1	0	13.053	5	3	3	3	851	101.9	5.57	7.16	3	1
High	Master Protein	O96228	P. falciparum 3D7	Uncharacterized protein OS=Plasmodium falciparum (isolate 3D7) OX=36329 GN=PF3D7_0214800 PE=4 SV=2	0	13.01	3	3	3	3	1371	160.5	8.43	9.19	3	1
High	Master Protein	A0A5K1K885	P. falciparum 3D7	Mitochondrial intermediate peptidase, putative OS=Plasmodium falciparum (isolate 3D7) OX=36329 GN=PF3D7_1337000 PE=3 SV=1	0	12.859	4	3	3	3	965	115.5	8.46	7.89	3	1
High	Master Protein	Q8IDG4	P. falciparum 3D7	Reactive oxygen species modulator 1, putative OS=Plasmodium falciparum (isolate 3D7) OX=36329 GN=PF3D7_1353700 PE=3 SV=1	0	12.856	23	2	3	2	168	19	8.88	10.33	2	1
High	Master Protein	Q8IL34	P. falciparum 3D7	Dephospho-CoA kinase, putative OS=Plasmodium falciparum (isolate 3D7) OX=36329 GN=PF3D7_1443700 PE=3 SV=1	0	12.765	14	3	3	3	274	31.9	9.44	9.95	3	1
High	Master Protein	C0H4G8	P. falciparum 3D7	Abscisic acid G-protein coupled receptor-like domain-containing protein OS=Plasmodium falciparum (isolate 3D7) OX=36329 GN=PF3D7_0530300 PE=4 SV=1	0	12.73	4	3	3	3	1446	173.2	9.33	11.35	3	1
High	Master Protein	Q8I372	P. falciparum 3D7	Peptide deformylase OS=Plasmodium falciparum (isolate 3D7) OX=36329 GN=PF3D7_0907900 PE=1 SV=1	0	12.679	17	3	3	3	241	28.4	9.41	10.25	3	1
High	Master Protein	C0H545	P. falciparum 3D7	Elongation of fatty acids protein OS=Plasmodium falciparum (isolate 3D7) OX=36329 GN=PF3D7_0920000 PE=3 SV=1	0	12.624	6	3	3	3	642	75.4	8.9	8.72	3	1
High	Master Protein	A0A143ZYK6	P. falciparum 3D7	Rhomboid-like protease OS=Plasmodium falciparum (isolate 3D7) OX=36329 GN=PF3D7_1114100.2 PE=3 SV=1	0	12.604	11	3	3	3	276	31.5	9.26	7.63	3	1
High	Master Protein	Q8IJG2	P. falciparum 3D7	ATP synthase-associated protein, putative OS=Plasmodium falciparum (isolate 3D7) OX=36329 GN=PF3D7_1024300 PE=4 SV=1	0	12.538	35	3	3	3	130	15.5	5.58	9.66	3	1
High	Master Protein	C0H4N9	P. falciparum 3D7	Uncharacterized protein OS=Plasmodium falciparum (isolate 3D7) OX=36329 GN=PF3D7_0720500 PE=4 SV=1	0	12.281	21	3	3	3	134	16	9.32	9.73	3	1
High	Master Protein	Q8IID0	P. falciparum 3D7	RING zinc finger protein, putative OS=Plasmodium falciparum (isolate 3D7) OX=36329 GN=PF3D7_1123300 PE=4 SV=1	0	12.274	6	3	3	3	689	79.7	5.73	8.38	3	1
High	Master Protein	Q8IEG5	P. falciparum 3D7	Uncharacterized protein OS=Plasmodium falciparum (isolate 3D7) OX=36329 GN=PF3D7_1315000 PE=4 SV=1	0	12.262	19	3	3	3	214	25	5.59	8.59	3	1
High	Master Protein	Q9NLB0	P. falciparum 3D7	ER membrane protein complex subunit 5, putative OS=Plasmodium falciparum (isolate 3D7) OX=36329 GN=PF3D7_0306700 PE=4 SV=1	0	12.123	36	3	3	3	116	13.3	8.65	9.36	3	1
High	Master Protein	Q8IKR6	P. falciparum 3D7	Uncharacterized protein OS=Plasmodium falciparum (isolate 3D7) OX=36329 GN=PF3D7_1456300 PE=4 SV=1	0	12.106	6	3	3	3	415	50.4	9.1	9.09	3	1
High	Master Protein	Q8I5B3	P. falciparum 3D7	Protein transport protein SEC13 OS=Plasmodium falciparum (isolate 3D7) OX=36329 GN=PF3D7_1230700 PE=3 SV=1	0	12.077	5	3	3	3	822	90.7	6.6	9.35	3	1
High	Master Protein	A0A144A1F5	P. falciparum 3D7	Uncharacterized protein OS=Plasmodium falciparum (isolate 3D7) OX=36329 GN=PF3D7_1415500 PE=4 SV=1	0	11.902	3	3	3	3	1148	139.9	9.16	7.97	3	1
High	Master Protein	Q8I630	P. falciparum 3D7	GPN-loop GTPase, putative OS=Plasmodium falciparum (isolate 3D7) OX=36329 GN=PF3D7_1201500 PE=3 SV=1	0	11.868	12	3	3	3	497	57.6	5.78	11.3	3	1
High	Master Protein	O96160	P. falciparum 3D7	Uncharacterized protein PF3D7_0207100 OS=Plasmodium falciparum (isolate 3D7) OX=36329 GN=PF3D7_0207100 PE=1 SV=2	0	11.866	2	3	3	3	1745	207.7	9.33	8.6	3	1
High	Master Protein	Q8I5E5	P. falciparum 3D7	Uncharacterized protein OS=Plasmodium falciparum (isolate 3D7) OX=36329 GN=PF3D7_1227300 PE=4 SV=1	0	11.866	4	3	3	3	1162	140.9	9.22	9.83	3	1
High	Master Protein	Q8ID54	P. falciparum 3D7	Ubiquitin-activating enzyme OS=Plasmodium falciparum (isolate 3D7) OX=36329 GN=PF3D7_1365400 PE=4 SV=1	0	11.847	6	3	3	3	584	68.3	8.95	7.95	3	1
High	Master Protein	C0H4X8	P. falciparum 3D7	ATP synthase-associated protein, putative OS=Plasmodium falciparum (isolate 3D7) OX=36329 GN=PF3D7_0825400 PE=4 SV=1	0	11.795	22	3	3	3	119	14.2	9.47	7.99	3	1
High	Master Protein	Q8IEF2	P. falciparum 3D7	ADP-ribosylation factor, putative OS=Plasmodium falciparum (isolate 3D7) OX=36329 GN=PF3D7_1316200 PE=4 SV=1	0	11.791	11	2	3	2	224	26.5	8.18	6.38	2	1
High	Master Protein	C6KSR8	P. falciparum 3D7	Translation initiation factor IF-2, putative OS=Plasmodium falciparum (isolate 3D7) OX=36329 GN=PF3D7_0607000 PE=3 SV=1	0	11.768	4	3	3	3	977	112.3	7.99	6.98	3	1
High	Master Protein	Q8IKL5	P. falciparum 3D7	valine--tRNA ligase OS=Plasmodium falciparum (isolate 3D7) OX=36329 GN=PF3D7_1461900 PE=3 SV=1	0	11.751	5	3	3	3	1090	128	6.87	9.49	3	1
High	Master Protein	Q8ILI5	P. falciparum 3D7	Uncharacterized protein OS=Plasmodium falciparum (isolate 3D7) OX=36329 GN=PF3D7_1428000 PE=4 SV=2	0	11.697	5	2	3	2	414	49.8	9.29	7.75	2	1
High	Master Protein	Q8IFM8	P. falciparum 3D7	Cysteine-rich protective antigen OS=Plasmodium falciparum (isolate 3D7) OX=36329 GN=CyRPA PE=1 SV=1	0	11.695	10	3	3	3	362	42.7	5.62	7.04	3	1
High	Master Protein	A0A144A3E6	P. falciparum 3D7	Protein-L-isoaspartate(D-aspartate) O-methyltransferase, putative OS=Plasmodium falciparum (isolate 3D7) OX=36329 GN=PF3D7_1432700 PE=3 SV=1	0	11.686	17	3	3	3	224	25.5	7.52	9.29	3	1
High	Master Protein	C0H5F0	P. falciparum 3D7	DNA polymerase theta, putative OS=Plasmodium falciparum (isolate 3D7) OX=36329 GN=PF3D7_1331100 PE=4 SV=1	0	11.674	3	3	3	3	1244	147.3	8.18	8.86	3	1
High	Master Protein	Q4VWQ3	P. falciparum 3D7	Thioredoxin 3 OS=Plasmodium falciparum (isolate 3D7) OX=36329 GN=TRX3 PE=1 SV=1	0	11.607	20	3	3	3	180	20.9	8.48	6.81	3	1
High	Master Protein	Q8IJQ8	P. falciparum 3D7	Thioredoxin domain-containing protein OS=Plasmodium falciparum (isolate 3D7) OX=36329 GN=PF3D7_1013700 PE=4 SV=1	0	11.518	18	3	3	3	191	23.4	8.94	8.8	3	1
High	Master Protein	Q8I592	P. falciparum 3D7	Elongation factor G, mitochondrial OS=Plasmodium falciparum (isolate 3D7) OX=36329 GN=PF3D7_1233000 PE=3 SV=1	0	11.485	4	2	3	2	803	92.3	8.4	9.79	2	1
High	Master Protein	Q8IES0	P. falciparum 3D7	Small heat shock protein, putative OS=Plasmodium falciparum (isolate 3D7) OX=36329 GN=PF3D7_1304500 PE=3 SV=1	0	11.478	22	3	3	3	211	25.2	6.44	9.96	3	1
High	Master Protein	Q8I2Q5	P. falciparum 3D7	Proline--tRNA ligase, putative OS=Plasmodium falciparum (isolate 3D7) OX=36329 GN=PF3D7_0925300 PE=4 SV=1	0	11.47	6	3	3	2	579	68.4	9.31	9.38	3	1
High	Master Protein	Q8I3Q7	P. falciparum 3D7	U6 snRNA-associated Sm-like protein LSm2 OS=Plasmodium falciparum (isolate 3D7) OX=36329 GN=PF3D7_0520300 PE=3 SV=1	0	11.46	42	3	3	3	103	12	8.81	9.83	3	1
High	Master Protein	O96151	P. falciparum 3D7	Uncharacterized protein OS=Plasmodium falciparum (isolate 3D7) OX=36329 GN=PF3D7_0205600 PE=4 SV=1	0	11.388	3	2	3	2	635	76.4	5.81	6.81	2	1
High	Master Protein	Q8I2X7	P. falciparum 3D7	Pre-mRNA-splicing factor ATP-dependent RNA helicase PRP43, putative OS=Plasmodium falciparum (isolate 3D7) OX=36329 GN=PF3D7_0917600 PE=4 SV=1	0	11.33	4	3	3	3	820	94.1	7.33	7.87	3	1
High	Master Protein	C0H517	P. falciparum 3D7	Uncharacterized protein OS=Plasmodium falciparum (isolate 3D7) OX=36329 GN=PF3D7_0903300 PE=4 SV=1	0	11.317	2	3	3	3	3203	380.7	9.19	10.13	3	1
High	Master Protein	Q8IAL4	P. falciparum 3D7	Uncharacterized protein OS=Plasmodium falciparum (isolate 3D7) OX=36329 GN=PF3D7_0801600 PE=4 SV=1	0	11.307	19	3	3	3	125	14.8	9.16	6.89	3	1
High	Master Protein	O96121	P. falciparum 3D7	PHISTb domain-containing RESA-like protein 1 OS=Plasmodium falciparum (isolate 3D7) OX=36329 GN=PF3D7_0201600 PE=4 SV=2	0	11.26	7	3	3	3	485	58.6	6.58	7.32	3	1
High	Master Protein	Q8I5W2	P. falciparum 3D7	Mitochondrial import inner membrane translocase subunit OS=Plasmodium falciparum (isolate 3D7) OX=36329 GN=PF3D7_1208600 PE=3 SV=1	0	11.242	32	2	3	2	75	8.5	6.49	8.96	2	1
High	Master Protein	O96266	P. falciparum 3D7	Patatin-like phospholipase, putative OS=Plasmodium falciparum (isolate 3D7) OX=36329 GN=PF3D7_0218600 PE=4 SV=1	0	11.112	2	3	3	3	2380	283.4	9.16	8.56	3	1
High	Master Protein	Q8ILW1	P. falciparum 3D7	30S ribosomal protein S9, putative OS=Plasmodium falciparum (isolate 3D7) OX=36329 GN=PF3D7_1413400 PE=4 SV=2	0	11.008	4	2	3	2	643	77.1	9.54	10.69	2	1
High	Master Protein	Q8IJD6	P. falciparum 3D7	Uncharacterized protein OS=Plasmodium falciparum (isolate 3D7) OX=36329 GN=PF3D7_1026600 PE=4 SV=1	0	10.999	2	3	3	3	1692	196.4	9.23	8.58	3	1
High	Master Protein	Q8I713	P. falciparum 3D7	60S ribosomal protein L36 OS=Plasmodium falciparum (isolate 3D7) OX=36329 GN=PF3D7_1109900 PE=1 SV=2	0	10.988	28	2	3	2	112	12.8	11.06	9.78	2	1
High	Master Protein	Q8ILI3	P. falciparum 3D7	Major facilitator superfamily domain-containing protein, putative OS=Plasmodium falciparum (isolate 3D7) OX=36329 GN=PF3D7_1428200 PE=3 SV=1	0	10.982	4	3	3	3	809	96	8.78	8.96	3	1
High	Master Protein	C0H4C0	P. falciparum 3D7	Serpentine receptor, putative OS=Plasmodium falciparum (isolate 3D7) OX=36329 GN=PF3D7_0422800 PE=4 SV=1	0	10.944	10	3	3	3	470	56	8.78	10.1	3	1
High	Master Protein	Q8IC40	P. falciparum 3D7	Uncharacterized protein OS=Plasmodium falciparum (isolate 3D7) OX=36329 GN=PF3D7_0703000 PE=4 SV=1	0	10.865	3	3	3	3	1843	220.3	7.96	8.9	3	1
High	Master Protein	Q8IK19	P. falciparum 3D7	Plasmodium RESA N-terminal domain-containing protein OS=Plasmodium falciparum (isolate 3D7) OX=36329 GN=PF3D7_1001700 PE=4 SV=1	0	10.781	14	3	3	3	266	32.2	8.85	8.03	3	1
High	Master Protein	C0H4T0	P. falciparum 3D7	AP-3 complex subunit delta, putative OS=Plasmodium falciparum (isolate 3D7) OX=36329 GN=PF3D7_0808100 PE=3 SV=1	0	10.701	3	3	3	3	1609	193	8.43	8.74	3	1
High	Master Protein	Q8IKB7	P. falciparum 3D7	Protein YIPF OS=Plasmodium falciparum (isolate 3D7) OX=36329 GN=PF3D7_1472100 PE=3 SV=2	0	10.676	14	3	3	3	314	36.3	7.83	6.48	3	1
High	Master Protein	Q9U0H1	P. falciparum 3D7	DNA polymerase OS=Plasmodium falciparum (isolate 3D7) OX=36329 GN=PF3D7_0411900 PE=3 SV=2	0	10.658	2	3	3	3	1912	225.3	8.31	7.9	3	1
High	Master Protein	Q8IET5	P. falciparum 3D7	ATP synthase-associated protein, putative OS=Plasmodium falciparum (isolate 3D7) OX=36329 GN=PF3D7_1303000 PE=4 SV=1	0	10.627	25	3	3	3	117	13.8	8.56	8.64	3	1
High	Master Protein	Q8I5E2	P. falciparum 3D7	Cyclin related protein OS=Plasmodium falciparum (isolate 3D7) OX=36329 GN=PF3D7_1227600 PE=4 SV=2	0	10.493	3	3	3	3	1115	131.5	8.53	10.44	3	1
High	Master Protein	C6KSR4	P. falciparum 3D7	WD repeat-containing protein OS=Plasmodium falciparum (isolate 3D7) OX=36329 GN=PF3D7_0606600 PE=4 SV=1	0	10.457	1	3	3	3	2414	280.2	5.19	7.03	3	1
High	Master Protein	Q8I233	P. falciparum 3D7	P-loop containing nucleoside triphosphate hydrolase, putative OS=Plasmodium falciparum (isolate 3D7) OX=36329 GN=PF3D7_0111300 PE=4 SV=1	0	10.412	4	3	3	3	1167	139.1	8.81	10.26	3	1
High	Master Protein	P61075	P. falciparum 3D7	Cyclin-dependent kinase 2 homolog OS=Plasmodium falciparum (isolate 3D7) OX=36329 GN=CRK2 PE=1 SV=1	0	10.356	14	3	3	3	288	33	7.88	7.63	3	1
High	Master Protein	C0H468	P. falciparum 3D7	Uncharacterized protein OS=Plasmodium falciparum (isolate 3D7) OX=36329 GN=PF3D7_0301600 PE=4 SV=1	0	10.232	5	3	3	3	732	87.5	5.14	3.64	3	1
High	Master Protein	Q8IB47	P. falciparum 3D7	ATP-dependent RNA helicase DHX36, putative OS=Plasmodium falciparum (isolate 3D7) OX=36329 GN=PF3D7_0821300 PE=4 SV=1	0	10.22	3	3	3	3	867	101.7	8.94	8.62	3	1
High	Master Protein	O77387	P. falciparum 3D7	RING-type E3 ubiquitin transferase OS=Plasmodium falciparum (isolate 3D7) OX=36329 GN=PF3D7_0316900 PE=4 SV=2	0	10.183	8	3	3	3	600	71	7.9	8.27	3	1
High	Master Protein	Q8IBF1	P. falciparum 3D7	EMP1-trafficking protein OS=Plasmodium falciparum (isolate 3D7) OX=36329 GN=PF3D7_0731100 PE=4 SV=1	0	10.182	3	3	3	3	890	103	6.95	5.8	3	1
High	Master Protein	C0H553	P. falciparum 3D7	Nitric oxide synthase, putative OS=Plasmodium falciparum (isolate 3D7) OX=36329 GN=PF3D7_0923200 PE=4 SV=1	0	10.173	4	3	3	3	780	92.1	8.92	7.56	3	1
High	Master Protein	C0H4K3	P. falciparum 3D7	Uncharacterized protein OS=Plasmodium falciparum (isolate 3D7) OX=36329 GN=PF3D7_0704000 PE=4 SV=1	0	10.068	1	2	3	2	3268	393.2	7.52	7.45	2	1
High	Master Protein	Q8IJP5	P. falciparum 3D7	FAD synthetase, putative OS=Plasmodium falciparum (isolate 3D7) OX=36329 GN=PF3D7_1015000 PE=4 SV=1	0	10.046	16	3	3	3	328	39.4	7.36	9.29	3	1
High	Master Protein	Q8I5R8	P. falciparum 3D7	DNA-directed RNA polymerases I, II, and III subunit RPABC3 OS=Plasmodium falciparum (isolate 3D7) OX=36329 GN=PF3D7_1213700 PE=3 SV=1	0	9.977	14	3	3	3	145	16.9	5.14	8.24	3	1
High	Master Protein	Q8I5G1	P. falciparum 3D7	Uncharacterized protein PF3D7_1225600 OS=Plasmodium falciparum (isolate 3D7) OX=36329 GN=PF3D7_1225600 PE=1 SV=2	0	9.959	5	3	3	3	781	93	8.95	8.53	3	1
High	Master Protein	Q8IKB8	P. falciparum 3D7	Pre-mRNA-splicing factor ISY1, putative OS=Plasmodium falciparum (isolate 3D7) OX=36329 GN=PF3D7_1472000 PE=3 SV=1	0	9.887	18	3	3	3	201	24	9.5	9.93	3	1
High	Master Protein	O96176	P. falciparum 3D7	Patatin-like phospholipase, putative OS=Plasmodium falciparum (isolate 3D7) OX=36329 GN=PF3D7_0209100 PE=4 SV=1	0	9.875	7	3	3	3	679	78.3	5.73	10.35	3	1
High	Master Protein	Q8IKE8	P. falciparum 3D7	Zinc finger protein, putative OS=Plasmodium falciparum (isolate 3D7) OX=36329 GN=PF3D7_1468900 PE=4 SV=1	0	9.859	5	3	3	3	813	97.3	7.11	8.67	3	1
High	Master Protein	C0H4K2	P. falciparum 3D7	Uncharacterized protein OS=Plasmodium falciparum (isolate 3D7) OX=36329 GN=MAL7P1.13 PE=1 SV=2	0	9.806	12	2	3	2	262	31.4	5.33	8.68	2	1
High	Master Protein	O96173	P. falciparum 3D7	Ribosome-recycling factor OS=Plasmodium falciparum (isolate 3D7) OX=36329 GN=PF3D7_0208600 PE=3 SV=1	0	9.718	9	3	3	3	498	60.5	5.03	8.52	3	1
High	Master Protein	C0H4V8	P. falciparum 3D7	DNA helicase, putative OS=Plasmodium falciparum (isolate 3D7) OX=36329 GN=PF3D7_0818700 PE=4 SV=2	0	9.718	4	3	3	3	1223	143.6	6.33	9.46	3	1
High	Master Protein	C0H5F3	P. falciparum 3D7	MSP7-like protein OS=Plasmodium falciparum (isolate 3D7) OX=36329 GN=PF3D7_1334600 PE=4 SV=1	0	9.699	10	3	3	3	298	34.9	5.97	7.53	3	1
High	Master Protein	Q8I0W1	P. falciparum 3D7	CSTF domain-containing protein, putative OS=Plasmodium falciparum (isolate 3D7) OX=36329 GN=PF3D7_0933000 PE=4 SV=1	0	9.693	6	3	3	3	761	88.9	9.25	7.78	3	1
High	Master Protein	Q8ILI6	P. falciparum 3D7	Acidic leucine-rich nuclear phosphoprotein 32-related protein OS=Plasmodium falciparum (isolate 3D7) OX=36329 GN=PF14_0257 PE=3 SV=1	0	9.661	12	3	3	3	281	33	4.39	8.27	3	1
High	Master Protein	Q8ILL5	P. falciparum 3D7	NTF2 domain-containing protein OS=Plasmodium falciparum (isolate 3D7) OX=36329 GN=PF3D7_1423700 PE=4 SV=1	0	9.619	2	2	3	2	1558	183.5	6.92	10.58	2	1
High	Master Protein	Q8I6U7	P. falciparum 3D7	Citrate synthase OS=Plasmodium falciparum (isolate 3D7) OX=36329 GN=PF3D7_1022500 PE=3 SV=1	0	9.595	7	3	3	3	563	65	9	7.25	3	1
High	Master Protein	Q8IIP9	P. falciparum 3D7	Protein transport protein BOS1, putative OS=Plasmodium falciparum (isolate 3D7) OX=36329 GN=PF3D7_1111300 PE=4 SV=1	0	9.562	13	3	3	3	289	34.1	9.48	9.4	3	1
High	Master Protein	Q8ILM9	P. falciparum 3D7	Nrap protein domain-containing protein OS=Plasmodium falciparum (isolate 3D7) OX=36329 GN=PF3D7_1422400 PE=4 SV=1	0	9.496	2	3	3	3	1630	195.2	8.16	8.63	3	1
High	Master Protein	Q8I5X7	P. falciparum 3D7	Uncharacterized protein OS=Plasmodium falciparum (isolate 3D7) OX=36329 GN=PF3D7_1206800 PE=4 SV=1	0	9.453	4	3	3	3	727	86.3	6.57	7.86	3	1
High	Master Protein	Q8I528	P. falciparum 3D7	DNA topoisomerase 2 OS=Plasmodium falciparum (isolate 3D7) OX=36329 GN=PF3D7_1239500 PE=3 SV=1	0	9.392	4	3	3	3	1006	116	9.11	7.28	3	1
High	Master Protein	A0A5K1K8V5	P. falciparum 3D7	Cytochrome c oxidase subunit ApiCOX14, putative OS=Plasmodium falciparum (isolate 3D7) OX=36329 GN=PF3D7_1339400 PE=4 SV=1	0	9.381	17	3	3	3	148	17.7	9.73	7.04	3	1
High	Master Protein	Q8I1Y6	P. falciparum 3D7	RanBD1 domain-containing protein OS=Plasmodium falciparum (isolate 3D7) OX=36329 GN=PF3D7_0404300 PE=4 SV=2	0	9.355	7	3	3	3	631	74.1	4.09	7.38	3	1
High	Master Protein	Q8I2V7	P. falciparum 3D7	Dolichyl-diphosphooligosaccharide--protein glycosyltransferase 48 kDa subunit OS=Plasmodium falciparum (isolate 3D7) OX=36329 GN=PF3D7_0919600 PE=3 SV=1	0	9.301	9	3	3	3	477	57	9.57	7.87	3	1
High	Master Protein	Q8IEC3	P. falciparum 3D7	tRNA (Guanine(26)-N(2))-dimethyltransferase, putative OS=Plasmodium falciparum (isolate 3D7) OX=36329 GN=PF3D7_1319300 PE=3 SV=1	0	9.296	6	3	3	3	804	94.8	8.31	6.03	3	1
High	Master Protein	Q8IIW2	P. falciparum 3D7	phenylalanine--tRNA ligase OS=Plasmodium falciparum (isolate 3D7) OX=36329 GN=PF3D7_1104000 PE=1 SV=1	0	9.294	5	2	3	2	623	72.5	5.82	8.39	2	1
High	Master Protein	Q8I4T1	P. falciparum 3D7	Vacuolar protein sorting-associated protein 26 OS=Plasmodium falciparum (isolate 3D7) OX=36329 GN=VPS26 PE=1 SV=1	0	9.256	10	3	3	3	297	34.5	8.38	5.51	3	1
High	Master Protein	Q8I3L3	P. falciparum 3D7	Structural maintenance of chromosomes protein 6, putative OS=Plasmodium falciparum (isolate 3D7) OX=36329 GN=PF3D7_0525200 PE=4 SV=1	0	9.237	3	3	3	3	1849	217.1	6.68	8.16	3	1
High	Master Protein	Q8IL67	P. falciparum 3D7	Stromal-processing peptidase, putative OS=Plasmodium falciparum (isolate 3D7) OX=36329 GN=PF3D7_1440200 PE=4 SV=2	0	9.219	3	3	3	3	1560	185.5	6.96	8.98	3	1
High	Master Protein	O96233	P. falciparum 3D7	WD repeat-containing protein OS=Plasmodium falciparum (isolate 3D7) OX=36329 GN=PF3D7_0215400 PE=4 SV=1	0	9.197	3	2	3	2	972	110.7	7.34	8.75	2	1
High	Master Protein	Q8I418	P. falciparum 3D7	Guanidine nucleotide exchange factor OS=Plasmodium falciparum (isolate 3D7) OX=36329 GN=PF3D7_0508500 PE=4 SV=1	0	9.138	1	3	3	2	2606	303.9	8.31	8.48	3	1
High	Master Protein	Q8IKS4	P. falciparum 3D7	Hemolysin III OS=Plasmodium falciparum (isolate 3D7) OX=36329 GN=PF3D7_1455400 PE=4 SV=2	0	9.124	9	3	3	3	282	33.1	9.1	7.06	3	1
High	Master Protein	Q8IM22	P. falciparum 3D7	t-SNARE coiled-coil homology domain-containing protein OS=Plasmodium falciparum (isolate 3D7) OX=36329 GN=PF3D7_1407200 PE=4 SV=2	0	9.109	13	3	3	3	289	34.4	8.59	8.62	3	1
High	Master Protein	Q8I3L8	P. falciparum 3D7	Mitochondrial import receptor subunit TOM22, putative OS=Plasmodium falciparum (isolate 3D7) OX=36329 GN=PF3D7_0524700 PE=3 SV=1	0	9.098	45	3	3	3	105	12	10.17	5.43	3	1
High	Master Protein	Q8IKU0	P. falciparum 3D7	Bifunctional glucose-6-phosphate 1-dehydrogenase/6-phosphogluconolactonase OS=Plasmodium falciparum (isolate 3D7) OX=36329 GN=GluPho PE=1 SV=1	0	9.032	3	3	3	3	910	106.9	6.86	6.9	3	1
High	Master Protein	Q8IL54	P. falciparum 3D7	Maspardin OS=Plasmodium falciparum (isolate 3D7) OX=36329 GN=PF3D7_1441600 PE=4 SV=1	0	9.03	4	3	3	3	569	67.6	6.9	7.3	3	1
High	Master Protein	Q8IB40	P. falciparum 3D7	Protein transport protein YIF1, putative OS=Plasmodium falciparum (isolate 3D7) OX=36329 GN=PF3D7_0820500 PE=3 SV=1	0	8.965	4	3	3	3	852	98.5	9.2	8.2	3	1
High	Master Protein	O96261	P. falciparum 3D7	Uncharacterized protein OS=Plasmodium falciparum (isolate 3D7) OX=36329 GN=PF3D7_0218100 PE=4 SV=2	0	8.954	11	2	3	2	355	43.5	5.69	6.73	2	1
High	Master Protein	A0A5K1K9B5	P. falciparum 3D7	Uncharacterized protein OS=Plasmodium falciparum (isolate 3D7) OX=36329 GN=PF3D7_1363100 PE=4 SV=1	0	8.896	3	3	3	3	1024	124.7	6.18	7.68	3	1
High	Master Protein	Q8IJT3	P. falciparum 3D7	BET1-like protein, putative OS=Plasmodium falciparum (isolate 3D7) OX=36329 GN=PF3D7_1011200.1 PE=4 SV=2	0	8.836	26	3	3	3	114	13.9	9.67	8.79	3	1
High	Master Protein	Q8I5U2	P. falciparum 3D7	Uncharacterized protein OS=Plasmodium falciparum (isolate 3D7) OX=36329 GN=PF3D7_1210700 PE=4 SV=1	0	8.813	8	3	3	3	526	62.7	5.2	8.09	3	1
High	Master Protein	C6KTF7	P. falciparum 3D7	Erythrocyte membrane protein 1, PfEMP1 OS=Plasmodium falciparum (isolate 3D7) OX=36329 GN=PF3D7_0632500 PE=4 SV=1	0	8.795	1	3	3	2	3954	456.6	6.28	7.52	3	1
High	Master Protein	Q8I465	P. falciparum 3D7	Myosin B OS=Plasmodium falciparum (isolate 3D7) OX=36329 GN=PF3D7_0503600 PE=3 SV=1	0	8.791	5	3	3	3	801	93.1	6.9	7.2	3	1
High	Master Protein	Q8IKN5	P. falciparum 3D7	ENTH domain-containing protein OS=Plasmodium falciparum (isolate 3D7) OX=36329 GN=PF3D7_1459600 PE=4 SV=1	0	8.72	6	3	3	3	801	93.5	8.73	11.43	3	1
High	Master Protein	O77341	P. falciparum 3D7	Ubiquitin-protein ligase, putative OS=Plasmodium falciparum (isolate 3D7) OX=36329 GN=PF3D7_0313100 PE=4 SV=1	0	8.622	3	3	3	3	807	96.8	8.85	6.3	3	1
High	Master Protein	Q8IKQ5	P. falciparum 3D7	Vacuolar protein sorting-associated protein 4 OS=Plasmodium falciparum (isolate 3D7) OX=36329 GN=PF3D7_1457500 PE=4 SV=1	0	8.566	10	3	3	3	419	48.2	8.21	7.84	3	1
High	Master Protein	C6KT27	P. falciparum 3D7	Trafficking protein particle complex subunit 6A, putative OS=Plasmodium falciparum (isolate 3D7) OX=36329 GN=PF3D7_0618700 PE=3 SV=1	0	8.56	10	3	3	3	284	33.7	5.41	8.12	3	1
High	Master Protein	C6KSK8	P. falciparum 3D7	Erythrocyte membrane protein 1, PfEMP1 OS=Plasmodium falciparum (isolate 3D7) OX=36329 GN=PF3D7_0600200 PE=4 SV=1	0	8.482	2	3	3	2	2879	333.3	6.65	9.48	3	1
High	Master Protein	Q8ILK9	P. falciparum 3D7	DEAD/DEAH box helicase, putative OS=Plasmodium falciparum (isolate 3D7) OX=36329 GN=PF3D7_1425400 PE=4 SV=1	0	8.375	3	3	3	3	1236	146.2	8.63	7.09	3	1
High	Master Protein	A0A5K1K8S2	P. falciparum 3D7	OTU domain-containing protein OS=Plasmodium falciparum (isolate 3D7) OX=36329 GN=PF3D7_1350500 PE=4 SV=1	0	8.312	3	3	3	3	1144	133.5	7.5	6.69	3	1
High	Master Protein	Q8IBF4	P. falciparum 3D7	Transcription factor with AP2 domain(S) OS=Plasmodium falciparum (isolate 3D7) OX=36329 GN=PF3D7_0730500 PE=4 SV=1	0	8.281	2	3	3	3	2773	329.3	9.23	10.43	3	1
High	Master Protein	Q8IM67	P. falciparum 3D7	Cytochrome c oxidase subunit ApiCOX19, putative OS=Plasmodium falciparum (isolate 3D7) OX=36329 GN=PF3D7_1402200 PE=4 SV=1	0	8.161	15	3	3	3	188	22.1	9.48	6.39	3	1
High	Master Protein	Q8I394	P. falciparum 3D7	Uncharacterized protein OS=Plasmodium falciparum (isolate 3D7) OX=36329 GN=PF3D7_0905500 PE=4 SV=1	0	8.158	19	3	3	3	239	28.8	7.93	9.43	3	1
High	Master Protein	Q8IKY0	P. falciparum 3D7	AP2 domain transcription factor AP2-O5, putative OS=Plasmodium falciparum (isolate 3D7) OX=36329 GN=PF3D7_1449500 PE=4 SV=1	0	8.111	5	3	3	3	715	84.4	7.39	8.57	3	1
High	Master Protein	Q8I2A9	P. falciparum 3D7	Vacuolar protein sorting-associated protein 51, putative OS=Plasmodium falciparum (isolate 3D7) OX=36329 GN=PF3D7_0103100 PE=3 SV=1	0	8.009	2	3	3	3	1634	197	6.73	7.16	3	1
High	Master Protein	Q8ID52	P. falciparum 3D7	SNARE associated Golgi protein, putative OS=Plasmodium falciparum (isolate 3D7) OX=36329 GN=PF3D7_1365700 PE=4 SV=1	0	7.993	3	2	3	2	408	47	8.54	10.06	2	1
High	Master Protein	Q8IEN8	P. falciparum 3D7	TOM1-like protein, putative OS=Plasmodium falciparum (isolate 3D7) OX=36329 GN=PF3D7_1307700 PE=4 SV=1	0	7.977	3	2	3	2	1235	144.2	5.5	6.63	2	1
High	Master Protein	Q8I5W6	P. falciparum 3D7	U3 small nucleolar RNA-associated protein 20 C-terminal domain-containing protein OS=Plasmodium falciparum (isolate 3D7) OX=36329 GN=PF3D7_1208100 PE=4 SV=2	0	7.907	1	3	3	3	4469	533.3	9.01	4.98	3	1
High	Master Protein	Q8I5F8	P. falciparum 3D7	Uncharacterized protein OS=Plasmodium falciparum (isolate 3D7) OX=36329 GN=PF3D7_1225900 PE=4 SV=1	0	7.787	5	3	3	3	706	83.9	9.66	6.14	3	1
High	Master Protein	Q8I1P0	P. falciparum 3D7	60S ribosomal protein L7ae/L30e, putative OS=Plasmodium falciparum (isolate 3D7) OX=36329 GN=PF3D7_0419800 PE=3 SV=1	0	7.733	11	3	3	3	236	27.5	9.2	6.36	3	1
High	Master Protein	A0A5K1K996	P. falciparum 3D7	CDT1-like protein, putative OS=Plasmodium falciparum (isolate 3D7) OX=36329 GN=PF3D7_1343300 PE=4 SV=1	0	7.65	4	3	3	3	982	114.5	8.9	6.79	3	1
High	Master Protein	Q8IJ82	P. falciparum 3D7	Derlin OS=Plasmodium falciparum (isolate 3D7) OX=36329 GN=PF3D7_1032500 PE=3 SV=1	0	7.646	8	3	3	3	263	31	9.61	6.69	3	1
High	Master Protein	Q8II82	P. falciparum 3D7	Prefoldin subunit 5, putative OS=Plasmodium falciparum (isolate 3D7) OX=36329 GN=PF3D7_1128100 PE=3 SV=1	0	7.591	15	3	3	3	248	29.1	5.4	5.28	3	1
High	Master Protein	Q8I5S4	P. falciparum 3D7	Bromodomain protein 2, putative OS=Plasmodium falciparum (isolate 3D7) OX=36329 GN=PF3D7_1212900 PE=4 SV=1	0	7.522	4	3	3	3	1088	125.4	9.13	6.75	3	1
High	Master Protein	Q8ILX1	P. falciparum 3D7	Nuclear transport factor 2 OS=Plasmodium falciparum (isolate 3D7) OX=36329 GN=PF3D7_1412300 PE=4 SV=2	0	7.467	17	2	3	2	125	14.4	5.81	7.67	2	1
High	Master Protein	O97329	P. falciparum 3D7	Stevor-like OS=Plasmodium falciparum (isolate 3D7) OX=36329 GN=PF3D7_0300900 PE=4 SV=3	0	7.458	13	3	3	3	216	25.8	9.64	2.8	3	1
High	Master Protein	Q8IIG7	P. falciparum 3D7	Uncharacterized protein PF3D7_1120000 OS=Plasmodium falciparum (isolate 3D7) OX=36329 GN=PF11_0207 PE=1 SV=2	0	7.42	3	3	3	2	1070	128.9	5.49	6.86	3	1
High	Master Protein	Q8ID23	P. falciparum 3D7	Mitochondrial carrier protein, putative OS=Plasmodium falciparum (isolate 3D7) OX=36329 GN=PF3D7_1368700 PE=3 SV=1	0	7.374	5	3	3	3	576	67.8	9.88	5.93	3	1
High	Master Protein	Q6LFN2	P. falciparum 3D7	RING finger protein PFF0165c OS=Plasmodium falciparum (isolate 3D7) OX=36329 GN=PFF0165c PE=1 SV=1	0	7.337	3	3	3	3	1103	132.4	5.74	5.87	3	1
High	Master Protein	Q8IBH0	P. falciparum 3D7	Uncharacterized protein OS=Plasmodium falciparum (isolate 3D7) OX=36329 GN=PF3D7_0728800 PE=4 SV=1	0	7.298	8	3	3	3	466	55.7	7.93	7.46	3	1
High	Master Protein	A0A143ZXM2	P. falciparum 3D7	Schizont egress antigen-1 OS=Plasmodium falciparum (isolate 3D7) OX=36329 GN=PF3D7_1021800 PE=4 SV=1	0	7.161	2	3	3	3	2074	244.7	5.1	5.24	3	1
High	Master Protein	Q8I346	P. falciparum 3D7	SNARE protein OS=Plasmodium falciparum (isolate 3D7) OX=36329 GN=PF3D7_0910600 PE=3 SV=1	0	7.152	17	3	3	3	199	23.3	8.46	6.79	3	1
High	Master Protein	Q8I5B2	P. falciparum 3D7	Pre-mRNA-splicing regulator, putative OS=Plasmodium falciparum (isolate 3D7) OX=36329 GN=PF3D7_1230800 PE=3 SV=2	0	7.114	5	3	3	3	584	71.3	8.03	7.26	3	1
High	Master Protein	Q8IBK9	P. falciparum 3D7	Ubiquinone biosynthesis O-methyltransferase, putative OS=Plasmodium falciparum (isolate 3D7) OX=36329 GN=PF3D7_0724300 PE=4 SV=1	0	7.096	8	3	3	3	334	40.6	9.09	3.04	3	1
High	Master Protein	C6KTD8	P. falciparum 3D7	DNA-directed DNA polymerase OS=Plasmodium falciparum (isolate 3D7) OX=36329 GN=PF3D7_0630300 PE=3 SV=1	0	7.025	1	3	3	3	2907	344.4	8.37	5.52	3	1
High	Master Protein	Q8I566	P. falciparum 3D7	Serine hydroxymethyltransferase OS=Plasmodium falciparum (isolate 3D7) OX=36329 GN=SHMT PE=1 SV=1	0	6.944	7	3	3	3	442	49.7	8.03	5.14	3	1
High	Master Protein	Q8ILK2	P. falciparum 3D7	Nascent polypeptide-associated complex subunit beta OS=Plasmodium falciparum (isolate 3D7) OX=36329 GN=PF3D7_1426100 PE=3 SV=1	0	6.858	16	3	3	3	171	19.4	8.98	4.37	3	1
High	Master Protein	Q8I3G9	P. falciparum 3D7	RING zinc finger protein, putative OS=Plasmodium falciparum (isolate 3D7) OX=36329 GN=PF3D7_0529900 PE=4 SV=1	0	6.79	7	3	3	3	284	34.1	9.38	7.52	3	1
High	Master Protein	Q8IDZ1	P. falciparum 3D7	Histone H3-like centromeric protein CSE4 OS=Plasmodium falciparum (isolate 3D7) OX=36329 GN=PF3D7_1333700 PE=3 SV=1	0	6.594	14	2	3	2	170	19.6	10.7	9.14	2	1
High	Master Protein	Q7K6B1	P. falciparum 3D7	Histidine triad nucleotide-binding protein 1 OS=Plasmodium falciparum (isolate 3D7) OX=36329 GN=PF3D7_0817500 PE=4 SV=2	0	6.542	24	2	3	2	185	21.2	9.22	8.74	2	1
High	Master Protein	Q8I3V7	P. falciparum 3D7	Rhomboid protease ROM9 OS=Plasmodium falciparum (isolate 3D7) OX=36329 GN=PF3D7_0515100 PE=4 SV=1	0	6.496	6	3	3	3	488	59.1	9.8	5	3	1
High	Master Protein	C0H5E6	P. falciparum 3D7	DUF1279 domain-containing protein OS=Plasmodium falciparum (isolate 3D7) OX=36329 GN=PF3D7_1328400 PE=4 SV=1	0	6.463	5	3	3	3	500	60.3	9.86	4.2	3	1
High	Master Protein	Q8I2B2	P. falciparum 3D7	Seipin domain-containing protein, putative OS=Plasmodium falciparum (isolate 3D7) OX=36329 GN=PF3D7_0102800 PE=4 SV=2	0	6.358	5	3	3	3	607	74.8	8.7	6.33	3	1
High	Master Protein	Q8I241	P. falciparum 3D7	DNA-directed RNA polymerase II subunit RPB9, putative OS=Plasmodium falciparum (isolate 3D7) OX=36329 GN=PF3D7_0110400 PE=3 SV=1	0	6.074	9	2	3	2	249	29.7	4.78	4.12	2	1
High	Master Protein	Q8IM03	P. falciparum 3D7	DNA damage-inducible protein 1, putative OS=Plasmodium falciparum (isolate 3D7) OX=36329 GN=PF3D7_1409300 PE=3 SV=1	0	5.82	6	3	3	3	382	43.8	5.06	2.11	3	1
High	Master Protein	Q8ILJ6	P. falciparum 3D7	Uncharacterized protein OS=Plasmodium falciparum (isolate 3D7) OX=36329 GN=PF3D7_1426800 PE=4 SV=2	0	5.79	2	3	3	3	2082	248.3	8.91	7.67	3	1
High	Master Protein	Q8IBY4	P. falciparum 3D7	60S ribosomal protein L34 OS=Plasmodium falciparum (isolate 3D7) OX=36329 GN=PF3D7_0710600 PE=1 SV=1	0	4.872	11	2	3	2	150	17.3	10.77	6.15	2	1
High	Master Protein	Q8IKM7	P. falciparum 3D7	Transcription factor with AP2 domain(S) OS=Plasmodium falciparum (isolate 3D7) OX=36329 GN=PF3D7_1460500 PE=4 SV=1	0	4.641	3	3	3	3	1632	191.9	7.08	6.41	3	1
High	Master Protein	A0A5K1K8M0	P. falciparum 3D7	DOT1 domain-containing protein OS=Plasmodium falciparum (isolate 3D7) OX=36329 GN=PF3D7_1338700 PE=4 SV=1	0	4.352	5	2	3	2	622	73.2	8.53	4.89	2	1
High	Master Protein	Q8IHU5	P. falciparum 3D7	Heptatricopeptide repeat-containing protein, putative OS=Plasmodium falciparum (isolate 3D7) OX=36329 GN=PF3D7_1142000 PE=4 SV=1	0	3.013	3	2	3	1	692	82.5	8.91	6.03	2	1
High	Master Protein	P04632	Homo sapiens	Calpain small subunit 1 OS=Homo sapiens OX=9606 GN=CAPNS1 PE=1 SV=1	0	18.2	11	2	3	2	268	28.3	5.2	10.36	2	1
High	Master Protein	P00441	Homo sapiens	Superoxide dismutase [Cu-Zn] OS=Homo sapiens OX=9606 GN=SOD1 PE=1 SV=2	0	17.489	31	2	3	2	154	15.9	6.13	17.58	2	1
High	Master Protein	Q9H4G4	Homo sapiens	Golgi-associated plant pathogenesis-related protein 1 OS=Homo sapiens OX=9606 GN=GLIPR2 PE=1 SV=3	0	15.78	37	3	3	3	154	17.2	9.41	11.15	3	1
High	Master Protein	P62937	Homo sapiens	Peptidyl-prolyl cis-trans isomerase A OS=Homo sapiens OX=9606 GN=PPIA PE=1 SV=2	0	15.053	32	3	3	3	165	18	7.81	13.07	3	1
High	Master Protein	P24666	Homo sapiens	Low molecular weight phosphotyrosine protein phosphatase OS=Homo sapiens OX=9606 GN=ACP1 PE=1 SV=3	0	14.343	20	3	3	3	158	18	6.74	9.79	3	1
High	Master Protein	O75396	Homo sapiens	Vesicle-trafficking protein SEC22b OS=Homo sapiens OX=9606 GN=SEC22B PE=1 SV=5	0	14.285	12	2	3	2	215	24.7	8.51	8.12	2	1
High	Master Protein	P60174	Homo sapiens	Triosephosphate isomerase OS=Homo sapiens OX=9606 GN=TPI1 PE=1 SV=4	0	14.069	22	3	3	3	249	26.7	6.9	11	3	1
High	Master Protein	P17858	Homo sapiens	ATP-dependent 6-phosphofructokinase, liver type OS=Homo sapiens OX=9606 GN=PFKL PE=1 SV=6	0	14.02	6	3	3	3	780	85	7.5	9.52	3	1
High	Master Protein	Q5JWF2	Homo sapiens	Guanine nucleotide-binding protein G(s) subunit alpha isoforms XLas OS=Homo sapiens OX=9606 GN=GNAS PE=1 SV=2	0	13.997	4	3	3	2	1037	111	5.03	9.48	3	1
High	Master Protein	P23528	Homo sapiens	Cofilin-1 OS=Homo sapiens OX=9606 GN=CFL1 PE=1 SV=3	0	13.887	23	3	3	3	166	18.5	8.09	11.62	3	1
High	Master Protein	P16070	Homo sapiens	CD44 antigen OS=Homo sapiens OX=9606 GN=CD44 PE=1 SV=3	0	13.856	5	3	3	3	742	81.5	5.33	9.43	3	1
High	Master Protein	P40227	Homo sapiens	T-complex protein 1 subunit zeta OS=Homo sapiens OX=9606 GN=CCT6A PE=1 SV=3	0	13.585	8	3	3	3	531	58	6.68	11.61	3	1
High	Master Protein	Q9NP59	Homo sapiens	Solute carrier family 40 member 1 OS=Homo sapiens OX=9606 GN=SLC40A1 PE=1 SV=1	0	13.418	6	3	3	3	571	62.5	6.52	8.68	3	1
High	Master Protein	P61224	Homo sapiens	Ras-related protein Rap-1b OS=Homo sapiens OX=9606 GN=RAP1B PE=1 SV=1	0	11.443	14	3	3	3	184	20.8	5.78	6.69	3	1
High	Master Protein	P48729	Homo sapiens	Casein kinase I isoform alpha OS=Homo sapiens OX=9606 GN=CSNK1A1 PE=1 SV=2	0	11.396	9	3	3	2	337	38.9	9.57	7.75	3	1
High	Master Protein	P62491	Homo sapiens	Ras-related protein Rab-11A OS=Homo sapiens OX=9606 GN=RAB11A PE=1 SV=3	0	11.017	13	3	3	1	216	24.4	6.57	7.22	3	1
High	Master Protein	P38606	Homo sapiens	V-type proton ATPase catalytic subunit A OS=Homo sapiens OX=9606 GN=ATP6V1A PE=1 SV=2	0	10.808	6	2	3	1	617	68.3	5.52	10.27	2	1
High	Master Protein	Q14773	Homo sapiens	Intercellular adhesion molecule 4 OS=Homo sapiens OX=9606 GN=ICAM4 PE=1 SV=1	0	10.73	12	3	3	3	271	29.2	10.1	8.12	3	1
High	Master Protein	O00231	Homo sapiens	26S proteasome non-ATPase regulatory subunit 11 OS=Homo sapiens OX=9606 GN=PSMD11 PE=1 SV=3	0	10.567	9	3	3	3	422	47.4	6.48	7.82	3	1
High	Master Protein	Q14974	Homo sapiens	Importin subunit beta-1 OS=Homo sapiens OX=9606 GN=KPNB1 PE=1 SV=2	0	10.452	4	3	3	3	876	97.1	4.78	8.63	3	1
High	Master Protein	P51148	Homo sapiens	Ras-related protein Rab-5C OS=Homo sapiens OX=9606 GN=RAB5C PE=1 SV=2	0	10.432	11	2	3	1	216	23.5	8.41	9.64	2	1
High	Master Protein	P61020	Homo sapiens	Ras-related protein Rab-5B OS=Homo sapiens OX=9606 GN=RAB5B PE=1 SV=1	0	10.293	12	2	3	1	215	23.7	8.13	10.7	2	1
High	Master Protein	P27824	Homo sapiens	Calnexin OS=Homo sapiens OX=9606 GN=CANX PE=1 SV=2	0	10.169	6	3	3	3	592	67.5	4.6	8.56	3	1
High	Master Protein	Q9NTJ5	Homo sapiens	Phosphatidylinositol-3-phosphatase SAC1 OS=Homo sapiens OX=9606 GN=SACM1L PE=1 SV=2	0	9.934	9	3	3	3	587	66.9	7.12	8.39	3	1
High	Master Protein	P41091	Homo sapiens	Eukaryotic translation initiation factor 2 subunit 3 OS=Homo sapiens OX=9606 GN=EIF2S3 PE=1 SV=3	0	9.507	8	3	3	2	472	51.1	8.4	8.02	3	1
High	Master Protein	P46459	Homo sapiens	Vesicle-fusing ATPase OS=Homo sapiens OX=9606 GN=NSF PE=1 SV=3	0	9.503	8	3	3	3	744	82.5	6.95	10.47	3	1
High	Master Protein	P53004	Homo sapiens	Biliverdin reductase A OS=Homo sapiens OX=9606 GN=BLVRA PE=1 SV=2	0	9.138	11	3	3	3	296	33.4	6.44	9.24	3	1
High	Master Protein	P54578	Homo sapiens	Ubiquitin carboxyl-terminal hydrolase 14 OS=Homo sapiens OX=9606 GN=USP14 PE=1 SV=3	0	8.846	8	3	3	3	494	56	5.3	4.59	3	1
High	Master Protein	P26447	Homo sapiens	Protein S100-A4 OS=Homo sapiens OX=9606 GN=S100A4 PE=1 SV=1	0	8.79	19	2	3	2	101	11.7	6.11	5.53	2	1
High	Master Protein	Q5T4S7	Homo sapiens	E3 ubiquitin-protein ligase UBR4 OS=Homo sapiens OX=9606 GN=UBR4 PE=1 SV=1	0	8.754	1	3	3	3	5183	573.5	6.04	8.6	3	1
High	Master Protein	Q9C0C9	Homo sapiens	(E3-independent) E2 ubiquitin-conjugating enzyme OS=Homo sapiens OX=9606 GN=UBE2O PE=1 SV=3	0	8.14	3	3	3	3	1292	141.2	5.12	7.66	3	1
High	Master Protein	P48507	Homo sapiens	Glutamate--cysteine ligase regulatory subunit OS=Homo sapiens OX=9606 GN=GCLM PE=1 SV=1	0	7.76	10	2	3	2	274	30.7	6.02	6.21	2	1
High	Master Protein	Q6DD88	Homo sapiens	Atlastin-3 OS=Homo sapiens OX=9606 GN=ATL3 PE=1 SV=1	0	4.809	7	3	3	3	541	60.5	5.66	2.35	3	1
High	Master Protein	Q8IE47	P. falciparum 3D7	NAD-dependent protein deacylase Sir2A OS=Plasmodium falciparum (isolate 3D7) OX=36329 GN=Sir2A PE=1 SV=1	0	16.048	14	2	2	2	273	30.3	8.51	12.03	2	1
High	Master Protein	Q7K6A9	P. falciparum 3D7	Proteasome subunit beta OS=Plasmodium falciparum (isolate 3D7) OX=36329 GN=PF3D7_0803800 PE=1 SV=1	0	14.461	11	2	2	2	265	30.9	6.44	8.16	2	1
High	Master Protein	Q8IKU7	P. falciparum 3D7	WD repeat-containing protein OS=Plasmodium falciparum (isolate 3D7) OX=36329 GN=PF3D7_1453000 PE=4 SV=2	0	13.998	4	2	2	2	931	110.5	5.24	8.18	2	1
High	Master Protein	Q8IIR0	P. falciparum 3D7	Pre-mRNA-processing factor 6, putative OS=Plasmodium falciparum (isolate 3D7) OX=36329 GN=PF3D7_1110200 PE=4 SV=1	0	13.871	4	2	2	2	1329	152.1	8.78	10.61	2	1
High	Master Protein	Q8I1Q2	P. falciparum 3D7	Trafficking protein particle complex subunit OS=Plasmodium falciparum (isolate 3D7) OX=36329 GN=PF3D7_0418500 PE=3 SV=1	0	13.185	22	2	2	2	187	21.3	4.58	9.82	2	1
High	Master Protein	Q8I542	P. falciparum 3D7	Calcyclin-binding protein OS=Plasmodium falciparum (isolate 3D7) OX=36329 GN=PF3D7_1238100 PE=4 SV=2	0	13.183	14	2	2	2	228	26.6	8.27	8.73	2	1
High	Master Protein	Q8IBD3	P. falciparum 3D7	Exported protein (Hyp9) OS=Plasmodium falciparum (isolate 3D7) OX=36329 GN=PF3D7_0830700 PE=4 SV=1	0	13.116	17	2	2	2	218	25.1	8.47	8.99	2	1
High	Master Protein	Q8IBB5	P. falciparum 3D7	Mitochondrial inner membrane protein OXA1, putative OS=Plasmodium falciparum (isolate 3D7) OX=36329 GN=PF3D7_0828400 PE=3 SV=1	0	12.762	3	2	2	2	589	69.6	9.07	6.94	2	1
High	Master Protein	Q8I4R6	P. falciparum 3D7	Uncharacterized protein OS=Plasmodium falciparum (isolate 3D7) OX=36329 GN=PF3D7_1251800 PE=4 SV=1	0	12.362	7	2	2	2	655	76.4	6.15	9.69	2	1
High	Master Protein	Q8I5Z3	P. falciparum 3D7	HAD domain ookinete protein, putative OS=Plasmodium falciparum (isolate 3D7) OX=36329 GN=PF3D7_1205200 PE=4 SV=1	0	12.183	9	2	2	2	338	39.2	8.72	7.89	2	1
High	Master Protein	Q8I553	P. falciparum 3D7	SUMO-activating enzyme subunit OS=Plasmodium falciparum (isolate 3D7) OX=36329 GN=PF3D7_1237000 PE=3 SV=1	0	12.117	5	2	2	2	686	81.1	6.16	9.36	2	1
High	Master Protein	C0H5G7	P. falciparum 3D7	U4/U6 small nuclear ribonucleoprotein PRP4, putative OS=Plasmodium falciparum (isolate 3D7) OX=36329 GN=PF3D7_1343900 PE=4 SV=1	0	11.972	4	2	2	2	648	76.1	5.91	7.52	2	1
High	Master Protein	Q8ILC7	P. falciparum 3D7	Signal peptidase complex subunit SPC1, putative OS=Plasmodium falciparum (isolate 3D7) OX=36329 GN=PF3D7_1433600 PE=3 SV=1	0	11.943	28	2	2	2	101	11.6	9.07	7.01	2	1
High	Master Protein	Q8I2Z5	P. falciparum 3D7	Cytochrome c oxidase subunit ApiCOX30, putative OS=Plasmodium falciparum (isolate 3D7) OX=36329 GN=PF3D7_0915700 PE=4 SV=1	0	11.94	14	2	2	2	189	22.4	9.1	10.96	2	1
High	Master Protein	Q8IBD2	P. falciparum 3D7	Plasmodium RESA N-terminal domain-containing protein OS=Plasmodium falciparum (isolate 3D7) OX=36329 GN=PF3D7_0830600 PE=4 SV=1	0	11.909	9	2	2	2	456	54.5	4.56	7.48	2	1
High	Master Protein	Q9U0H7	P. falciparum 3D7	Mediator of RNA polymerase II transcription subunit 8, putative OS=Plasmodium falciparum (isolate 3D7) OX=36329 GN=PF3D7_0411100 PE=4 SV=1	0	11.844	14	2	2	2	205	24	6.8	7.34	2	1
High	Master Protein	Q8I548	P. falciparum 3D7	Protein kinase OS=Plasmodium falciparum (isolate 3D7) OX=36329 GN=PF3D7_1237500 PE=4 SV=1	0	11.724	3	2	2	2	1681	192.7	5.54	9.21	2	1
High	Master Protein	C0H5K2	P. falciparum 3D7	Asparagine-rich antigen Pfa35-2 OS=Plasmodium falciparum (isolate 3D7) OX=36329 GN=PF3D7_1362700 PE=4 SV=1	0	11.166	1	2	2	2	2039	242.1	4.65	6.05	2	1
High	Master Protein	Q8IC37	P. falciparum 3D7	Uncharacterized protein OS=Plasmodium falciparum (isolate 3D7) OX=36329 GN=PF3D7_0703300 PE=4 SV=1	0	11.147	17	2	2	2	146	17.1	5.52	5.24	2	1
High	Master Protein	C6KSR0	P. falciparum 3D7	Ubiquitin-conjugating enzyme E2 PEX4, putative OS=Plasmodium falciparum (isolate 3D7) OX=36329 GN=PF3D7_0606200 PE=4 SV=1	0	11.11	25	2	2	2	155	17.8	6	8.9	2	1
High	Master Protein	Q8IIH6	P. falciparum 3D7	tRNA (guanine(9)-N(1))-methyltransferase OS=Plasmodium falciparum (isolate 3D7) OX=36329 GN=PF3D7_1119100 PE=4 SV=1	0	11.047	12	2	2	2	324	38.8	9.32	8.47	2	1
High	Master Protein	C0H587	P. falciparum 3D7	Uncharacterized protein OS=Plasmodium falciparum (isolate 3D7) OX=36329 GN=PF3D7_0933300 PE=4 SV=1	0	10.96	3	2	2	2	982	118.9	8.92	6.91	2	1
High	Master Protein	A0A5K1K9A4	P. falciparum 3D7	Arabinogalactan protein OS=Plasmodium falciparum (isolate 3D7) OX=36329 GN=PF3D7_1368900 PE=4 SV=1	0	10.938	8	2	2	2	450	52	7.62	7.72	2	1
High	Master Protein	Q8II35	P. falciparum 3D7	Glycine cleavage system H protein OS=Plasmodium falciparum (isolate 3D7) OX=36329 GN=PF3D7_1132900 PE=3 SV=1	0	10.891	24	2	2	2	200	23.2	5.69	9.45	2	1
High	Master Protein	Q8IJR9	P. falciparum 3D7	GMP synthase [glutamine-hydrolyzing] OS=Plasmodium falciparum (isolate 3D7) OX=36329 GN=GMPS PE=1 SV=1	0	10.823	7	2	2	2	555	63.9	6.43	7.81	2	1
High	Master Protein	Q8IKY7	P. falciparum 3D7	SNARE protein, putative OS=Plasmodium falciparum (isolate 3D7) OX=36329 GN=PF3D7_1448600 PE=4 SV=1	0	10.772	12	2	2	2	253	29.9	6.11	8.61	2	1
High	Master Protein	Q8IK89	P. falciparum 3D7	Trailer hitch homolog, putative OS=Plasmodium falciparum (isolate 3D7) OX=36329 GN=PF3D7_1474900 PE=4 SV=1	0	10.726	9	2	2	2	328	38.5	9.42	8.46	2	1
High	Master Protein	Q8ILH5	P. falciparum 3D7	Protein kinase domain-containing protein OS=Plasmodium falciparum (isolate 3D7) OX=36329 GN=PF3D7_1428900 PE=4 SV=2	0	10.694	2	2	2	2	1445	172	6.18	8.72	2	1
High	Master Protein	Q8ILD2	P. falciparum 3D7	HID1 domain-containing protein, putative OS=Plasmodium falciparum (isolate 3D7) OX=36329 GN=PF3D7_1433100 PE=4 SV=2	0	10.655	3	2	2	2	1123	134.8	8.47	7.25	2	1
High	Master Protein	Q8ILT4	P. falciparum 3D7	Metacaspase-3 OS=Plasmodium falciparum (isolate 3D7) OX=36329 GN=MCA3 PE=1 SV=1	0	10.616	2	2	2	2	2280	264.8	9.28	8.3	2	1
High	Master Protein	Q8I3K1	P. falciparum 3D7	Uncharacterized protein OS=Plasmodium falciparum (isolate 3D7) OX=36329 GN=PF3D7_0526400 PE=4 SV=1	0	10.605	7	2	2	2	361	42.3	8.68	6.48	2	1
High	Master Protein	Q8IHU2	P. falciparum 3D7	C2 domain-containing protein OS=Plasmodium falciparum (isolate 3D7) OX=36329 GN=PF3D7_1142300 PE=4 SV=1	0	10.602	2	2	2	2	1828	215.8	8.88	7.06	2	1
High	Master Protein	Q8I5F4	P. falciparum 3D7	Haloacid dehalogenase-like hydrolase, putative OS=Plasmodium falciparum (isolate 3D7) OX=36329 GN=PF3D7_1226300 PE=4 SV=1	0	10.564	11	2	2	2	295	33.2	7.23	8.1	2	1
High	Master Protein	Q8IJN8	P. falciparum 3D7	Ribonucleoside-diphosphate reductase small chain, putative OS=Plasmodium falciparum (isolate 3D7) OX=36329 GN=PF3D7_1015800 PE=3 SV=2	0	10.446	8	2	2	2	335	40.4	5.5	7.45	2	1
High	Master Protein	Q8IEG9	P. falciparum 3D7	Lipoate--protein ligase 1 OS=Plasmodium falciparum (isolate 3D7) OX=36329 GN=LipL1 PE=1 SV=1	0	10.424	7	2	2	2	408	47.9	8.78	6.99	2	1
High	Master Protein	C6KT32	P. falciparum 3D7	Uncharacterized protein OS=Plasmodium falciparum (isolate 3D7) OX=36329 GN=PF3D7_0619200 PE=4 SV=1	0	10.401	4	2	2	2	1062	126.3	6.05	8.12	2	1
High	Master Protein	C6KT41	P. falciparum 3D7	ATP synthase-associated protein, putative OS=Plasmodium falciparum (isolate 3D7) OX=36329 GN=PF3D7_0620100 PE=4 SV=1	0	10.393	37	2	2	2	130	15.5	9.51	11.03	2	1
High	Master Protein	Q8I202	P. falciparum 3D7	Plasmodium falciparum erythrocyte membrane protein 1 acidic terminal segment domain-containing protein OS=Plasmodium falciparum (isolate 3D7) OX=36329 GN=PF3D7_0402400 PE=4 SV=1	0	10.36	11	2	2	2	254	31	7.83	6.64	2	1
High	Master Protein	Q8IDD6	P. falciparum 3D7	Regulator of chromosome condensation, putative OS=Plasmodium falciparum (isolate 3D7) OX=36329 GN=PF3D7_1356600 PE=4 SV=1	0	10.298	7	2	2	2	480	54.6	8.05	6.44	2	1
High	Master Protein	A0A143ZYK0	P. falciparum 3D7	Uncharacterized protein OS=Plasmodium falciparum (isolate 3D7) OX=36329 GN=PF3D7_0217400 PE=4 SV=1	0	10.293	9	2	2	2	148	17.8	9.39	6.7	2	1
High	Master Protein	C6KSU0	P. falciparum 3D7	Uncharacterized protein OS=Plasmodium falciparum (isolate 3D7) OX=36329 GN=PF3D7_0609300 PE=4 SV=1	0	10.207	3	2	2	2	987	118.5	7.74	8.17	2	1
High	Master Protein	A0A5K1K940	P. falciparum 3D7	RNA-binding protein, putative OS=Plasmodium falciparum (isolate 3D7) OX=36329 GN=PF3D7_1326300 PE=4 SV=1	0	10.099	6	2	2	2	527	62.8	9.48	8.43	2	1
High	Master Protein	Q8I5Y8	P. falciparum 3D7	Targeted glyoxalase II OS=Plasmodium falciparum (isolate 3D7) OX=36329 GN=PF3D7_1205700 PE=3 SV=1	0	10.059	10	2	2	2	322	38.4	8.56	6.64	2	1
High	Master Protein	Q8IJV9	P. falciparum 3D7	Protein GPR89, putative OS=Plasmodium falciparum (isolate 3D7) OX=36329 GN=PF3D7_1008500 PE=4 SV=2	0	10.057	2	2	2	2	1296	154.7	6.95	5.81	2	1
High	Master Protein	Q8ILF1	P. falciparum 3D7	Surface-related antigen SRA OS=Plasmodium falciparum (isolate 3D7) OX=36329 GN=PF3D7_1431400 PE=4 SV=2	0	10.022	3	2	2	2	990	116	8.24	5.45	2	1
High	Master Protein	C6KSR3	P. falciparum 3D7	Polypyrimidine tract-binding protein, putative OS=Plasmodium falciparum (isolate 3D7) OX=36329 GN=PF3D7_0606500 PE=4 SV=1	0	10.022	5	2	2	2	663	77.2	8.53	8.55	2	1
High	Master Protein	Q8IFP0	P. falciparum 3D7	Plasmodium RESA N-terminal domain-containing protein OS=Plasmodium falciparum (isolate 3D7) OX=36329 GN=PF3D7_0422600 PE=4 SV=1	0	9.917	22	2	2	2	140	16.7	8.27	8.07	2	1
High	Master Protein	Q8IL41	P. falciparum 3D7	Serine/threonine protein kinase OS=Plasmodium falciparum (isolate 3D7) OX=36329 GN=PF3D7_1443000 PE=4 SV=1	0	9.903	2	2	2	2	1268	150	7.69	7.1	2	1
High	Master Protein	Q8IKW6	P. falciparum 3D7	G domain-containing protein OS=Plasmodium falciparum (isolate 3D7) OX=36329 GN=PF3D7_1451000 PE=4 SV=1	0	9.898	4	2	2	2	804	95.2	6.93	6.61	2	1
High	Master Protein	C0H4L9	P. falciparum 3D7	Uncharacterized protein OS=Plasmodium falciparum (isolate 3D7) OX=36329 GN=PF3D7_0707200 PE=4 SV=1	0	9.848	1	2	2	2	2129	256.8	7.08	7.21	2	1
High	Master Protein	Q8IJK5	P. falciparum 3D7	Uncharacterized protein OS=Plasmodium falciparum (isolate 3D7) OX=36329 GN=PF3D7_1019700 PE=4 SV=2	0	9.848	6	2	2	2	1074	128.1	5.38	5.73	2	1
High	Master Protein	Q8IJS3	P. falciparum 3D7	Rhoptry associated adhesin OS=Plasmodium falciparum (isolate 3D7) OX=36329 GN=PF3D7_1012200 PE=4 SV=1	0	9.839	9	2	2	2	267	31.8	7.11	6.63	2	1
High	Master Protein	Q8IER1	P. falciparum 3D7	AAR2 protein, putative OS=Plasmodium falciparum (isolate 3D7) OX=36329 GN=PF3D7_1305400 PE=4 SV=1	0	9.607	5	2	2	2	609	73.4	5.29	6.26	2	1
High	Master Protein	Q8I3H9	P. falciparum 3D7	Nucleolar preribosomal GTPase, putative OS=Plasmodium falciparum (isolate 3D7) OX=36329 GN=PF3D7_0528800 PE=4 SV=1	0	9.583	5	2	2	2	537	63.9	9.48	6.4	2	1
High	Master Protein	Q8IC28	P. falciparum 3D7	tRNA m5C-methyltransferase, putative OS=Plasmodium falciparum (isolate 3D7) OX=36329 GN=PF3D7_0704200 PE=3 SV=1	0	9.539	2	2	2	2	1193	141.1	6.74	3.79	2	1
High	Master Protein	Q8I1W8	P. falciparum 3D7	Uncharacterized protein OS=Plasmodium falciparum (isolate 3D7) OX=36329 GN=PF3D7_0406000 PE=4 SV=1	0	9.495	6	2	2	2	508	60.6	8.65	3.43	2	1
High	Master Protein	Q8ILU2	P. falciparum 3D7	Btz domain-containing protein OS=Plasmodium falciparum (isolate 3D7) OX=36329 GN=PF3D7_1415400 PE=3 SV=1	0	9.461	3	2	2	2	1474	178.4	8.84	9.96	2	1
High	Master Protein	Q8IAZ0	P. falciparum 3D7	FAD-dependent monooxygenase, putative OS=Plasmodium falciparum (isolate 3D7) OX=36329 GN=PF3D7_0815300 PE=4 SV=1	0	9.442	3	2	2	2	1182	140.1	8.98	4.94	2	1
High	Master Protein	Q8ILL1	P. falciparum 3D7	Enoyl-CoA hydratase, putative OS=Plasmodium falciparum (isolate 3D7) OX=36329 GN=PF3D7_1425200 PE=4 SV=1	0	9.408	7	2	2	2	406	48.2	7.84	6.57	2	1
High	Master Protein	Q8I6Z4	P. falciparum 3D7	ABC transporter E family member 1, putative OS=Plasmodium falciparum (isolate 3D7) OX=36329 GN=PF3D7_1368200 PE=4 SV=1	0	9.391	4	2	2	2	619	70.2	8.85	6.53	2	1
High	Master Protein	Q8I341	P. falciparum 3D7	START domain-containing protein OS=Plasmodium falciparum (isolate 3D7) OX=36329 GN=PF3D7_0911100 PE=4 SV=1	0	9.382	2	2	2	2	1165	137	8.9	6.69	2	1
High	Master Protein	Q8I470	P. falciparum 3D7	4-diphosphocytidyl-2-C-methyl-D-erythritol kinase, putative OS=Plasmodium falciparum (isolate 3D7) OX=36329 GN=PF3D7_0503100 PE=3 SV=1	0	9.373	8	2	2	2	537	63.3	9.16	7.18	2	1
High	Master Protein	Q8IL98	P. falciparum 3D7	ATP-dependent Clp protease proteolytic subunit OS=Plasmodium falciparum (isolate 3D7) OX=36329 GN=PF3D7_1436800 PE=1 SV=1	0	9.317	11	2	2	2	244	28.3	9.06	7.53	2	1
High	Master Protein	A0A5K1K9E7	P. falciparum 3D7	Protein transport protein SEC20, putative OS=Plasmodium falciparum (isolate 3D7) OX=36329 GN=PF3D7_1316800 PE=4 SV=1	0	9.296	7	2	2	2	290	34.5	9.04	6.67	2	1
High	Master Protein	C6S3J4	P. falciparum 3D7	Yos1-like protein, putative OS=Plasmodium falciparum (isolate 3D7) OX=36329 GN=PF3D7_1453300 PE=3 SV=1	0	9.282	30	2	2	2	76	9	9.11	5.5	2	1
High	Master Protein	Q8IIC5	P. falciparum 3D7	Structural maintenance of chromosomes protein 5 OS=Plasmodium falciparum (isolate 3D7) OX=36329 GN=PF3D7_1123800 PE=3 SV=1	0	9.237	3	2	2	2	1268	152.3	8.76	6.7	2	1
High	Master Protein	A0A5K1K8A8	P. falciparum 3D7	Pre-mRNA-processing factor 40, putative OS=Plasmodium falciparum (isolate 3D7) OX=36329 GN=PF3D7_1316500 PE=4 SV=1	0	9.221	3	2	2	2	906	106.1	8.15	6.47	2	1
High	Master Protein	Q7HP03	P. falciparum 3D7	Cytochrome b OS=Plasmodium falciparum (isolate 3D7) OX=36329 GN=coxI PE=3 SV=1	0	9.198	8	2	2	2	376	43.3	8.62	6.51	2	1
High	Master Protein	Q8I318	P. falciparum 3D7	Translation elongation factor P/YeiP central domain-containing protein OS=Plasmodium falciparum (isolate 3D7) OX=36329 GN=PF3D7_0913400 PE=4 SV=1	0	9.179	17	2	2	2	168	19.2	8.81	6.93	2	1
High	Master Protein	A0A5K1K826	P. falciparum 3D7	Uncharacterized protein OS=Plasmodium falciparum (isolate 3D7) OX=36329 GN=PF3D7_1319400 PE=4 SV=1	0	9.158	3	2	2	2	1070	127.6	7.44	5.96	2	1
High	Master Protein	C0H4H5	P. falciparum 3D7	Uncharacterized protein OS=Plasmodium falciparum (isolate 3D7) OX=36329 GN=PF3D7_0614100 PE=4 SV=1	0	9.153	3	2	2	2	935	112.5	8.18	6.56	2	1
High	Master Protein	Q8I4R0	P. falciparum 3D7	Esterase, putative OS=Plasmodium falciparum (isolate 3D7) OX=36329 GN=PF3D7_1252600 PE=4 SV=1	0	9.134	7	2	2	2	453	52.9	5.5	7	2	1
High	Master Protein	Q8IJL1	P. falciparum 3D7	Uncharacterized protein OS=Plasmodium falciparum (isolate 3D7) OX=36329 GN=PF3D7_1019100 PE=4 SV=1	0	9.127	1	2	2	2	1928	229	9.07	6.2	2	1
High	Master Protein	Q8IDE0	P. falciparum 3D7	Mitochondrial import inner membrane translocase subunit TIM23, putative OS=Plasmodium falciparum (isolate 3D7) OX=36329 GN=PF3D7_1356200 PE=4 SV=1	0	9.105	13	2	2	2	167	18.2	9.41	5.82	2	1
High	Master Protein	O97279	P. falciparum 3D7	Uncharacterized protein OS=Plasmodium falciparum (isolate 3D7) OX=36329 GN=PF3D7_0319900 PE=4 SV=1	0	9.051	10	2	2	2	314	36.1	4.84	5.34	2	1
High	Master Protein	Q8I4Q6	P. falciparum 3D7	Gametocyte erythrocyte cytosolic protein OS=Plasmodium falciparum (isolate 3D7) OX=36329 GN=PF3D7_1253000 PE=4 SV=2	0	8.981	5	2	2	2	469	55.6	4.89	6.15	2	1
High	Master Protein	Q8I4W5	P. falciparum 3D7	General stress protein FMN-binding split barrel domain-containing protein OS=Plasmodium falciparum (isolate 3D7) OX=36329 GN=PF3D7_1246700 PE=4 SV=1	0	8.822	6	2	2	2	440	51.7	9.07	5.64	2	1
High	Master Protein	Q8I5L1	P. falciparum 3D7	Pre-mRNA-processing factor 17, putative OS=Plasmodium falciparum (isolate 3D7) OX=36329 GN=PF3D7_1220100 PE=4 SV=1	0	8.815	7	2	2	2	618	72.5	7.05	11.54	2	1
High	Master Protein	C6S3D5	P. falciparum 3D7	Uncharacterized protein OS=Plasmodium falciparum (isolate 3D7) OX=36329 GN=PF3D7_1025800 PE=4 SV=1	0	8.802	33	2	2	2	67	8.2	9.58	6.01	2	1
High	Master Protein	Q8I5I4	P. falciparum 3D7	Nucleus export protein BRR6, putative OS=Plasmodium falciparum (isolate 3D7) OX=36329 GN=PF3D7_1223200 PE=4 SV=1	0	8.767	8	2	2	2	454	53.2	9.03	9.33	2	1
High	Master Protein	Q8IKP2	P. falciparum 3D7	Golgi apparatus membrane protein TVP23 homolog OS=Plasmodium falciparum (isolate 3D7) OX=36329 GN=PF3D7_1458900 PE=3 SV=1	0	8.718	17	2	2	2	230	27.6	7.71	5.98	2	1
High	Master Protein	Q8IDD9	P. falciparum 3D7	E2 ubiquitin-conjugating enzyme OS=Plasmodium falciparum (isolate 3D7) OX=36329 GN=PF3D7_1356300 PE=3 SV=1	0	8.713	12	2	2	2	202	22.9	5.48	5.92	2	1
High	Master Protein	Q8ILC0	P. falciparum 3D7	Apical membrane antigen 1 OS=Plasmodium falciparum (isolate 3D7) OX=36329 GN=PF3D7_1434400 PE=4 SV=2	0	8.653	10	2	2	2	285	33.7	7.37	6.1	2	1
High	Master Protein	A0A5K1K922	P. falciparum 3D7	Cytochrome c oxidase subunit ApiCOX24, putative OS=Plasmodium falciparum (isolate 3D7) OX=36329 GN=PF3D7_1362000 PE=4 SV=1	0	8.598	12	2	2	2	199	23.7	9.23	5.05	2	1
High	Master Protein	Q8I413	P. falciparum 3D7	Structural maintenance of chromosomes protein 4, putative OS=Plasmodium falciparum (isolate 3D7) OX=36329 GN=PF3D7_0509100 PE=4 SV=1	0	8.517	1	2	2	2	1708	201.5	5.4	6.11	2	1
High	Master Protein	Q8I3X4	P. falciparum 3D7	Purine nucleoside phosphorylase OS=Plasmodium falciparum (isolate 3D7) OX=36329 GN=PNP PE=1 SV=1	0	8.422	7	2	2	2	245	26.8	6.52	6.93	2	1
High	Master Protein	Q8I3X2	P. falciparum 3D7	Mitochondrial import inner membrane translocase subunit TIM16, putative OS=Plasmodium falciparum (isolate 3D7) OX=36329 GN=PF3D7_0513500 PE=3 SV=1	0	8.42	16	2	2	2	124	14.6	9.7	5.92	2	1
High	Master Protein	Q8I2W4	P. falciparum 3D7	glutamate--cysteine ligase OS=Plasmodium falciparum (isolate 3D7) OX=36329 GN=PF3D7_0918900 PE=3 SV=1	0	8.416	2	2	2	2	1063	124.4	5.45	6.52	2	1
High	Master Protein	Q8IEH8	P. falciparum 3D7	Uncharacterized protein OS=Plasmodium falciparum (isolate 3D7) OX=36329 GN=PF3D7_1313500 PE=4 SV=1	0	8.382	3	2	2	2	1737	208.9	7.34	6.03	2	1
High	Master Protein	Q8IJC9	P. falciparum 3D7	DNA-directed RNA polymerase II subunit RPB7, putative OS=Plasmodium falciparum (isolate 3D7) OX=36329 GN=PF3D7_1027400 PE=3 SV=1	0	8.364	12	2	2	2	177	20.3	7.75	5.69	2	1
High	Master Protein	Q8IHT8	P. falciparum 3D7	Methyltransferase, putative OS=Plasmodium falciparum (isolate 3D7) OX=36329 GN=PF3D7_1142700 PE=4 SV=1	0	8.317	4	2	2	2	615	71.8	4.93	4.72	2	1
High	Master Protein	Q7KQM0	P. falciparum 3D7	Triosephosphate isomerase OS=Plasmodium falciparum (isolate 3D7) OX=36329 GN=TPI PE=3 SV=1	0	8.247	10	2	2	2	248	27.9	6.42	4.99	2	1
High	Master Protein	Q7KWJ1	P. falciparum 3D7	Acyl carrier protein OS=Plasmodium falciparum (isolate 3D7) OX=36329 GN=PF3D7_0208500 PE=3 SV=1	0	8.218	26	2	2	2	137	15.8	8.82	7.04	2	1
High	Master Protein	C0H5I5	P. falciparum 3D7	Splicing factor subunit OS=Plasmodium falciparum (isolate 3D7) OX=36329 GN=PF3D7_1355800 PE=3 SV=1	0	8.204	30	2	2	2	86	10.1	9.76	6.77	2	1
High	Master Protein	Q8ILB7	P. falciparum 3D7	Mitochondrial import inner membrane translocase subunit TIM17, putative OS=Plasmodium falciparum (isolate 3D7) OX=36329 GN=PF3D7_1434700 PE=4 SV=1	0	8.194	7	2	2	2	162	17.9	9.51	7.62	2	1
High	Master Protein	Q8IHQ2	P. falciparum 3D7	Oocyst rupture protein 1, putative OS=Plasmodium falciparum (isolate 3D7) OX=36329 GN=PF3D7_1146600 PE=3 SV=1	0	8.168	3	2	2	2	1301	150.9	4.75	6.47	2	1
High	Master Protein	Q8IJN6	P. falciparum 3D7	Uncharacterized protein OS=Plasmodium falciparum (isolate 3D7) OX=36329 GN=PF3D7_1016000 PE=4 SV=1	0	8.156	4	2	2	2	453	53.9	9.61	4.81	2	1
High	Master Protein	Q9NLB3	P. falciparum 3D7	Uncharacterized protein OS=Plasmodium falciparum (isolate 3D7) OX=36329 GN=PF3D7_0306000 PE=3 SV=2	0	8.097	26	2	2	2	137	17	9.96	7.19	2	1
High	Master Protein	Q7KQM1	P. falciparum 3D7	DNA primase small subunit OS=Plasmodium falciparum (isolate 3D7) OX=36329 GN=PF14_0366 PE=3 SV=1	0	8.093	7	2	2	2	452	53.5	8.24	6.39	2	1
High	Master Protein	Q8IL35	P. falciparum 3D7	Gamma-tubulin complex component, putative OS=Plasmodium falciparum (isolate 3D7) OX=36329 GN=PF3D7_1443600 PE=3 SV=1	0	8.073	3	2	2	2	1898	223.7	6.9	4.24	2	1
High	Master Protein	Q8I4X4	P. falciparum 3D7	Epsin-like protein, putative OS=Plasmodium falciparum (isolate 3D7) OX=36329 GN=PF3D7_1245800 PE=4 SV=2	0	8.06	6	2	2	2	431	49.7	10.15	5.1	2	1
High	Master Protein	Q8I267	P. falciparum 3D7	ATP synthase-associated protein, putative OS=Plasmodium falciparum (isolate 3D7) OX=36329 GN=PF3D7_0107400 PE=4 SV=1	0	8.026	9	2	2	2	153	18.8	9.6	5.25	2	1
High	Master Protein	Q8I6Z8	P. falciparum 3D7	U4/U6.U5 tri-snRNP-associated protein 2, putative OS=Plasmodium falciparum (isolate 3D7) OX=36329 GN=PF3D7_1317000 PE=4 SV=1	0	8.006	5	2	2	2	640	74.6	7.85	5.97	2	1
High	Master Protein	O96267	P. falciparum 3D7	Pre-mRNA-processing protein 45, putative OS=Plasmodium falciparum (isolate 3D7) OX=36329 GN=PF3D7_0218700 PE=3 SV=3	0	7.961	7	2	2	2	482	57.5	9.31	7.26	2	1
High	Master Protein	C6KSZ4	P. falciparum 3D7	GPI-anchored wall transfer protein 1, putative OS=Plasmodium falciparum (isolate 3D7) OX=36329 GN=PF3D7_0615300 PE=4 SV=1	0	7.93	3	2	2	2	874	105.7	8.88	6.38	2	1
High	Master Protein	Q8IKF8	P. falciparum 3D7	Rab GTPase activator, putative OS=Plasmodium falciparum (isolate 3D7) OX=36329 GN=PF3D7_1467900 PE=4 SV=1	0	7.907	1	2	2	2	1656	195.9	6.93	5.17	2	1
High	Master Protein	Q8IKE5	P. falciparum 3D7	Shewanella-like protein phosphatase 1, putative OS=Plasmodium falciparum (isolate 3D7) OX=36329 GN=PF3D7_1469200 PE=4 SV=1	0	7.883	7	2	2	2	358	42.3	9.51	5.68	2	1
High	Master Protein	C6KSV4	P. falciparum 3D7	Transcription elongation factor SPT5, putative OS=Plasmodium falciparum (isolate 3D7) OX=36329 GN=PF3D7_0610900 PE=3 SV=1	0	7.867	2	2	2	2	1280	149.3	6.79	7.71	2	1
High	Master Protein	Q8IJG0	P. falciparum 3D7	Uncharacterized protein OS=Plasmodium falciparum (isolate 3D7) OX=36329 GN=PF3D7_1024500 PE=4 SV=1	0	7.846	14	2	2	2	264	30.9	9.85	5.92	2	1
High	Master Protein	Q8I4Z9	P. falciparum 3D7	Syntaxin, Qa-SNARE family OS=Plasmodium falciparum (isolate 3D7) OX=36329 GN=PF3D7_1243000 PE=3 SV=1	0	7.842	10	2	2	2	302	35.8	6.6	5.54	2	1
High	Master Protein	Q8I5W4	P. falciparum 3D7	Amino acid transporter, putative OS=Plasmodium falciparum (isolate 3D7) OX=36329 GN=PF3D7_1208400 PE=4 SV=1	0	7.816	2	2	2	2	1564	185.8	8.46	3.81	2	1
High	Master Protein	Q8I1T1	P. falciparum 3D7	GTP:AMP phosphotransferase OS=Plasmodium falciparum (isolate 3D7) OX=36329 GN=GAK PE=1 SV=1	0	7.725	11	2	2	2	229	26.7	9.32	6.26	2	1
High	Master Protein	C6S3I4	P. falciparum 3D7	Nucleolar protein 10 OS=Plasmodium falciparum (isolate 3D7) OX=36329 GN=PF3D7_1433000 PE=3 SV=1	0	7.682	40	2	2	2	55	6.6	10.1	5.81	2	1
High	Master Protein	Q25818	P. falciparum 3D7	Apicoplast ribosomal protein S12 OS=Plasmodium falciparum (isolate 3D7) OX=36329 GN=rps12 PE=3 SV=1	0	7.605	10	2	2	2	122	13.9	10.51	4.91	2	1
High	Master Protein	C6KSU1	P. falciparum 3D7	Mitochondrial cardiolipin synthase, putative OS=Plasmodium falciparum (isolate 3D7) OX=36329 GN=PF3D7_0609400 PE=4 SV=1	0	7.5	5	2	2	2	603	71.2	9.32	6.5	2	1
High	Master Protein	O96193	P. falciparum 3D7	Ras-related protein Rab-5A OS=Plasmodium falciparum (isolate 3D7) OX=36329 GN=PF3D7_0211200 PE=1 SV=1	0	7.47	10	2	2	2	235	26.7	8.63	6.26	2	1
High	Master Protein	A0A144A1C7	P. falciparum 3D7	Abscisic acid G-protein coupled receptor-like domain-containing protein OS=Plasmodium falciparum (isolate 3D7) OX=36329 GN=PF3D7_1233400 PE=4 SV=1	0	7.469	4	2	2	2	616	74.2	8.94	6.13	2	1
High	Master Protein	Q8I1P5	P. falciparum 3D7	Protein transport protein GOT1, putative OS=Plasmodium falciparum (isolate 3D7) OX=36329 GN=PF3D7_0419200 PE=3 SV=1	0	7.467	18	2	2	2	136	15.9	9.79	4.81	2	1
High	Master Protein	Q8IJM8	P. falciparum 3D7	Rhoptry neck protein 12 OS=Plasmodium falciparum (isolate 3D7) OX=36329 GN=PF3D7_1017100 PE=4 SV=1	0	7.462	9	2	2	2	310	36.4	5.91	6.27	2	1
High	Master Protein	C6KSQ3	P. falciparum 3D7	Cyclin dependent kinase binding protein, putative OS=Plasmodium falciparum (isolate 3D7) OX=36329 GN=PF3D7_0605500 PE=4 SV=1	0	7.45	4	2	2	2	607	72.6	8.97	6.4	2	1
High	Master Protein	C0H467	P. falciparum 3D7	Uncharacterized protein OS=Plasmodium falciparum (isolate 3D7) OX=36329 GN=PF3D7_0301400 PE=4 SV=1	0	7.437	8	2	2	2	243	29.6	4.61	7.1	2	1
High	Master Protein	Q8IM55	P. falciparum 3D7	Serine/threonine protein phosphatase CPPED1, putative OS=Plasmodium falciparum (isolate 3D7) OX=36329 GN=PF3D7_1403900 PE=4 SV=2	0	7.437	9	2	2	2	298	35.2	6.2	5.77	2	1
High	Master Protein	C0H5J8	P. falciparum 3D7	PH domain-containing protein, putative OS=Plasmodium falciparum (isolate 3D7) OX=36329 GN=PF3D7_1361500.1 PE=4 SV=1	0	7.411	5	2	2	2	366	43.2	6.71	5.03	2	1
High	Master Protein	Q8ILY7	P. falciparum 3D7	Ankyrin-repeat protein, putative OS=Plasmodium falciparum (isolate 3D7) OX=36329 GN=PF3D7_1410800 PE=4 SV=1	0	7.389	12	2	2	2	172	19.5	9.07	4.76	2	1
High	Master Protein	Q8ILD0	P. falciparum 3D7	Chromatin assembly factor 1 P55 subunit, putative OS=Plasmodium falciparum (isolate 3D7) OX=36329 GN=PF3D7_1433300 PE=4 SV=2	0	7.389	5	2	2	2	428	50.1	4.81	5.04	2	1
High	Master Protein	Q8I5N3	P. falciparum 3D7	Uncharacterized protein OS=Plasmodium falciparum (isolate 3D7) OX=36329 GN=PF3D7_1217500 PE=4 SV=1	0	7.382	7	2	2	2	214	26.1	9.57	2.95	2	1
High	Master Protein	Q8IBB4	P. falciparum 3D7	Uncharacterized protein OS=Plasmodium falciparum (isolate 3D7) OX=36329 GN=PF3D7_0828300 PE=4 SV=1	0	7.36	7	2	2	2	552	65.3	8.68	7.27	2	1
High	Master Protein	Q8IKC9	P. falciparum 3D7	Proteasome subunit beta OS=Plasmodium falciparum (isolate 3D7) OX=36329 GN=PF3D7_1470900 PE=1 SV=2	0	7.356	12	2	2	2	195	22.8	7.36	5.84	2	1
High	Master Protein	Q8IDR5	P. falciparum 3D7	Casein kinase II subunit beta OS=Plasmodium falciparum (isolate 3D7) OX=36329 GN=PF3D7_1342400 PE=3 SV=1	0	7.322	7	2	2	2	385	45.3	3.85	4.83	2	1
High	Master Protein	Q8I5K0	P. falciparum 3D7	Uncharacterized protein OS=Plasmodium falciparum (isolate 3D7) OX=36329 GN=PF3D7_1221300 PE=4 SV=1	0	7.23	3	2	2	2	711	84.2	9.07	5.36	2	1
High	Master Protein	Q8I5Z6	P. falciparum 3D7	Uncharacterized protein OS=Plasmodium falciparum (isolate 3D7) OX=36329 GN=PF3D7_1204900 PE=4 SV=1	0	7.226	24	2	2	2	130	15.3	9.26	5.92	2	1
High	Master Protein	C6KTA9	P. falciparum 3D7	RING-type E3 ubiquitin transferase OS=Plasmodium falciparum (isolate 3D7) OX=36329 GN=PF3D7_0627300 PE=4 SV=1	0	7.209	8	2	2	2	449	52.8	4.98	5.48	2	1
High	Master Protein	Q8IE90	P. falciparum 3D7	Palmitoyltransferase OS=Plasmodium falciparum (isolate 3D7) OX=36329 GN=PF3D7_1322500 PE=3 SV=1	0	7.165	4	2	2	2	676	80.8	8.92	6.19	2	1
High	Master Protein	Q8I603	P. falciparum 3D7	Eukaryotic translation initiation factor 5A OS=Plasmodium falciparum (isolate 3D7) OX=36329 GN=PF3D7_1204300 PE=3 SV=1	0	7.163	14	2	2	2	161	17.6	5.76	6.11	2	1
High	Master Protein	Q8IK82	P. falciparum 3D7	Bromodomain protein, putative OS=Plasmodium falciparum (isolate 3D7) OX=36329 GN=PF3D7_1475600 PE=1 SV=1	0	7.13	5	2	2	2	729	85.7	7.17	6.36	2	1
High	Master Protein	C0H4C6	P. falciparum 3D7	MMS19-like protein, putative OS=Plasmodium falciparum (isolate 3D7) OX=36329 GN=PF3D7_0505000 PE=4 SV=1	0	7.13	1	2	2	2	2975	355	5.35	2.48	2	1
High	Master Protein	A0A5K1K836	P. falciparum 3D7	Uncharacterized protein OS=Plasmodium falciparum (isolate 3D7) OX=36329 GN=PF3D7_1322800 PE=4 SV=1	0	7.103	17	2	2	2	115	13.9	9.1	4.57	2	1
High	Master Protein	Q8IL87	P. falciparum 3D7	Eukaryotic translation initiation factor 2A OS=Plasmodium falciparum (isolate 3D7) OX=36329 GN=PF3D7_1438000 PE=3 SV=1	0	7.071	6	2	2	2	661	76.8	8.97	5.51	2	1
High	Master Protein	O96120	P. falciparum 3D7	Exported protein (Hyp9) OS=Plasmodium falciparum (isolate 3D7) OX=36329 GN=PF3D7_0201500 PE=4 SV=1	0	7.048	11	2	2	2	254	29.6	8.75	4.27	2	1
High	Master Protein	Q8IKJ7	P. falciparum 3D7	YL1 nuclear protein, putative OS=Plasmodium falciparum (isolate 3D7) OX=36329 GN=PF3D7_1464000 PE=3 SV=1	0	7.004	3	2	2	2	705	84.6	5.03	6.7	2	1
High	Master Protein	C0H4H6	P. falciparum 3D7	Cytochrome b-c1 complex subunit 9, putative OS=Plasmodium falciparum (isolate 3D7) OX=36329 GN=PF3D7_0622600 PE=3 SV=1	0	6.927	27	2	2	2	96	11.7	9.41	6.02	2	1
High	Master Protein	Q8IEH3	P. falciparum 3D7	Armadillo-like helical domain-containing protein OS=Plasmodium falciparum (isolate 3D7) OX=36329 GN=PF3D7_1314100 PE=4 SV=1	0	6.923	3	2	2	2	752	89.2	6.86	5.05	2	1
High	Master Protein	Q8IJX6	P. falciparum 3D7	Uncharacterized protein OS=Plasmodium falciparum (isolate 3D7) OX=36329 GN=PF3D7_1006500 PE=4 SV=1	0	6.887	8	2	2	2	320	37.8	8.46	4.45	2	1
High	Master Protein	Q8IL55	P. falciparum 3D7	Uncharacterized protein OS=Plasmodium falciparum (isolate 3D7) OX=36329 GN=PF3D7_1441500 PE=4 SV=2	0	6.871	4	2	2	2	485	58.3	9.64	4.99	2	1
High	Master Protein	Q8I5P5	P. falciparum 3D7	Glycerol-3-phosphate dehydrogenase [NAD(+)] OS=Plasmodium falciparum (isolate 3D7) OX=36329 GN=PF3D7_1216200 PE=1 SV=1	0	6.841	6	2	2	2	367	41.2	7.33	4.83	2	1
High	Master Protein	C6KT90	P. falciparum 3D7	Uncharacterized protein OS=Plasmodium falciparum (isolate 3D7) OX=36329 GN=PF3D7_0625400 PE=4 SV=1	0	6.839	7	2	2	2	412	48.5	6.07	4.98	2	1
High	Master Protein	C0H4R4	P. falciparum 3D7	Alpha/beta hydrolase, putative OS=Plasmodium falciparum (isolate 3D7) OX=36329 GN=PF3D7_0805000 PE=4 SV=1	0	6.828	10	2	2	2	245	28.4	6.77	5.07	2	1
High	Master Protein	Q8II76	P. falciparum 3D7	GPI-anchor transamidase OS=Plasmodium falciparum (isolate 3D7) OX=36329 GN=GPI8 PE=3 SV=1	0	6.825	3	2	2	2	493	59.7	8.9	6.1	2	1
High	Master Protein	O97275	P. falciparum 3D7	Derlin OS=Plasmodium falciparum (isolate 3D7) OX=36329 GN=PF3D7_0314300 PE=3 SV=4	0	6.777	4	2	2	2	452	55.2	9.67	4.73	2	1
High	Master Protein	Q8IEQ6	P. falciparum 3D7	Uncharacterized protein OS=Plasmodium falciparum (isolate 3D7) OX=36329 GN=PF3D7_1305900 PE=4 SV=1	0	6.757	4	2	2	2	475	57.9	9.36	5.29	2	1
High	Master Protein	Q8IB50	P. falciparum 3D7	Polyribonucleotide 5'-hydroxyl-kinase Clp1, putative OS=Plasmodium falciparum (isolate 3D7) OX=36329 GN=PF3D7_0821600 PE=4 SV=1	0	6.727	4	2	2	2	674	79	7.31	5.34	2	1
High	Master Protein	Q8IL19	P. falciparum 3D7	Protein serine/threonine kinase-1 OS=Plasmodium falciparum (isolate 3D7) OX=36329 GN=PF3D7_1445400 PE=1 SV=1	0	6.685	4	2	2	2	881	106.7	9.48	6.83	2	1
High	Master Protein	O96185	P. falciparum 3D7	Uncharacterized protein PF3D7_0210200 OS=Plasmodium falciparum (isolate 3D7) OX=36329 GN=PF3D7_0210200 PE=1 SV=2	0	6.657	1	2	2	2	2588	309.8	6.4	5.66	2	1
High	Master Protein	Q8IJW6	P. falciparum 3D7	AP2 domain transcription factor AP2-I OS=Plasmodium falciparum (isolate 3D7) OX=36329 GN=PF3D7_1007700 PE=4 SV=1	0	6.636	2	2	2	2	1597	182.6	6.23	5.88	2	1
High	Master Protein	Q8IJ97	P. falciparum 3D7	Calmodulin, putative OS=Plasmodium falciparum (isolate 3D7) OX=36329 GN=PF3D7_1030800 PE=4 SV=1	0	6.612	10	2	2	2	212	25.4	5.59	5.81	2	1
High	Master Protein	O96133	P. falciparum 3D7	Repetitive organellar protein OS=Plasmodium falciparum (isolate 3D7) OX=36329 GN=ROPE PE=1 SV=1	0	6.593	1	2	2	2	1979	237.6	6.01	4.66	2	1
High	Master Protein	Q8I3Q4	P. falciparum 3D7	CDC73 domain-containing protein, putative OS=Plasmodium falciparum (isolate 3D7) OX=36329 GN=PF3D7_0520700 PE=3 SV=1	0	6.575	3	2	2	2	974	117.9	7.34	4.52	2	1
High	Master Protein	C6KT59	P. falciparum 3D7	Radical SAM protein, putative OS=Plasmodium falciparum (isolate 3D7) OX=36329 GN=PF3D7_0622200 PE=4 SV=1	0	6.569	4	2	2	2	860	99.4	8.51	2.87	2	1
High	Master Protein	Q8ILM5	P. falciparum 3D7	Actin-related protein, putative OS=Plasmodium falciparum (isolate 3D7) OX=36329 GN=PF3D7_1422800 PE=3 SV=1	0	6.562	4	2	2	2	522	60.6	5.62	4.45	2	1
High	Master Protein	O77358	P. falciparum 3D7	Trafficking protein particle complex subunit OS=Plasmodium falciparum (isolate 3D7) OX=36329 GN=PF3D7_0310700 PE=3 SV=2	0	6.56	19	2	2	2	145	17	5.83	5.51	2	1
High	Master Protein	Q8IIV4	P. falciparum 3D7	Metabolite/drug transporter, putative OS=Plasmodium falciparum (isolate 3D7) OX=36329 GN=PF3D7_1104800 PE=4 SV=1	0	6.533	6	2	2	2	417	49.2	9.55	5.9	2	1
High	Master Protein	Q9U0J2	P. falciparum 3D7	Chaperone protein DnaJ OS=Plasmodium falciparum (isolate 3D7) OX=36329 GN=PF3D7_0409400 PE=3 SV=1	0	6.492	4	2	2	2	672	75.9	9.23	5.08	2	1
High	Master Protein	Q8IKS1	P. falciparum 3D7	Asparagine-rich protein OS=Plasmodium falciparum (isolate 3D7) OX=36329 GN=PF3D7_1455700 PE=4 SV=1	0	6.487	3	2	2	2	1077	126	6.74	3.39	2	1
High	Master Protein	Q8IKX1	P. falciparum 3D7	Symplekin C-terminal domain-containing protein OS=Plasmodium falciparum (isolate 3D7) OX=36329 GN=PF3D7_1450500 PE=4 SV=1	0	6.483	2	2	2	2	1653	199.6	5.11	5.78	2	1
High	Master Protein	Q8I1X0	P. falciparum 3D7	Uncharacterized protein OS=Plasmodium falciparum (isolate 3D7) OX=36329 GN=PF3D7_0405800 PE=4 SV=1	0	6.434	25	2	2	2	102	11.8	9.03	5.17	2	1
High	Master Protein	C0H5G9	P. falciparum 3D7	TLD domain-containing protein, putative OS=Plasmodium falciparum (isolate 3D7) OX=36329 GN=PF3D7_1344100 PE=4 SV=1	0	6.424	5	2	2	2	805	93.7	6.02	6.62	2	1
High	Master Protein	Q8ILY3	P. falciparum 3D7	Rhomboid-like protease OS=Plasmodium falciparum (isolate 3D7) OX=36329 GN=PF3D7_1411200 PE=3 SV=2	0	6.412	3	2	2	2	738	86.7	9.26	7.23	2	1
High	Master Protein	Q8I3X8	P. falciparum 3D7	AKAP-like protein OS=Plasmodium falciparum (isolate 3D7) OX=36329 GN=PF3D7_0512900 PE=4 SV=1	0	6.379	11	2	2	2	265	31.9	9.2	5.67	2	1
High	Master Protein	Q8I350	P. falciparum 3D7	Uncharacterized protein OS=Plasmodium falciparum (isolate 3D7) OX=36329 GN=PF3D7_0910200 PE=4 SV=1	0	6.37	1	2	2	2	3069	368.1	5.45	2.22	2	1
High	Master Protein	C0H590	P. falciparum 3D7	Protein kish OS=Plasmodium falciparum (isolate 3D7) OX=36329 GN=PF3D7_0935100 PE=3 SV=1	0	6.314	24	2	2	2	72	8	8.82	4.46	2	1
High	Master Protein	Q8IEJ2	P. falciparum 3D7	Uncharacterized protein OS=Plasmodium falciparum (isolate 3D7) OX=36329 GN=PF3D7_1301400 PE=4 SV=1	0	6.286	6	2	2	2	381	46	4.7	6.04	2	1
High	Master Protein	Q8IIN8	P. falciparum 3D7	RNA transcription, translation and transport factor protein, putative OS=Plasmodium falciparum (isolate 3D7) OX=36329 GN=PF3D7_1112500 PE=4 SV=1	0	6.239	10	2	2	2	278	33.6	5.36	5.35	2	1
High	Master Protein	Q8IKK1	P. falciparum 3D7	Fam-a protein OS=Plasmodium falciparum (isolate 3D7) OX=36329 GN=PF3D7_1463500 PE=4 SV=1	0	6.238	9	2	2	2	258	30.3	7.31	4.98	2	1
High	Master Protein	Q8IHS5	P. falciparum 3D7	40S ribosomal protein S21 OS=Plasmodium falciparum (isolate 3D7) OX=36329 GN=PF3D7_1144000 PE=1 SV=1	0	6.234	24	2	2	2	82	9.1	8.5	6.31	2	1
High	Master Protein	Q8IKX3	P. falciparum 3D7	NADPH--cytochrome P450 reductase, putative OS=Plasmodium falciparum (isolate 3D7) OX=36329 GN=PF3D7_1450300 PE=4 SV=1	0	6.215	2	2	2	2	865	103	8.54	4.93	2	1
High	Master Protein	Q8IID2	P. falciparum 3D7	Calcium-dependent protein kinase 7 OS=Plasmodium falciparum (isolate 3D7) OX=36329 GN=PF3D7_1123100 PE=3 SV=1	0	6.206	1	2	2	2	2265	265	6	3.23	2	1
High	Master Protein	Q8II99	P. falciparum 3D7	WD repeat-containing protein, putative OS=Plasmodium falciparum (isolate 3D7) OX=36329 GN=PF3D7_1126500 PE=4 SV=1	0	6.182	1	2	2	2	1368	163.4	6.62	4.8	2	1
High	Master Protein	Q8II18	P. falciparum 3D7	Zinc finger protein, putative OS=Plasmodium falciparum (isolate 3D7) OX=36329 GN=PF3D7_1134600 PE=4 SV=1	0	6.182	2	2	2	2	1722	203.9	9.06	5	2	1
High	Master Protein	C6KT04	P. falciparum 3D7	Uncharacterized protein OS=Plasmodium falciparum (isolate 3D7) OX=36329 GN=PF3D7_0616300 PE=4 SV=1	0	6.164	11	2	2	2	227	26.9	8.85	5.37	2	1
High	Master Protein	Q8I426	P. falciparum 3D7	Nuclear protein localization protein 4, putative OS=Plasmodium falciparum (isolate 3D7) OX=36329 GN=PF3D7_0507700 PE=4 SV=1	0	6.16	4	2	2	2	531	62.5	6.92	3.32	2	1
High	Master Protein	A0A5K1K9F7	P. falciparum 3D7	Uncharacterized protein OS=Plasmodium falciparum (isolate 3D7) OX=36329 GN=PF3D7_1347400 PE=4 SV=1	0	6.154	17	2	2	2	139	16.8	9.33	5.97	2	1
High	Master Protein	Q8I1T2	P. falciparum 3D7	Nuclear cap-binding protein subunit 2 OS=Plasmodium falciparum (isolate 3D7) OX=36329 GN=PF3D7_0415500 PE=3 SV=1	0	6.14	15	2	2	2	234	28	9.64	5.24	2	1
High	Master Protein	Q8I3C0	P. falciparum 3D7	Serine repeat antigen 9 OS=Plasmodium falciparum (isolate 3D7) OX=36329 GN=PF3D7_0902800 PE=3 SV=1	0	6.124	2	2	2	1	932	105.5	5.29	3.43	2	1
High	Master Protein	C6S3J6	P. falciparum 3D7	60S ribosomal protein L29 OS=Plasmodium falciparum (isolate 3D7) OX=36329 GN=PF3D7_1460300 PE=1 SV=1	0	6.09	13	2	2	2	67	8	10.76	4.53	2	1
High	Master Protein	A0A5K1K8M7	P. falciparum 3D7	Protein MPODD, putative OS=Plasmodium falciparum (isolate 3D7) OX=36329 GN=PF3D7_0808450 PE=4 SV=1	0	6.068	28	2	2	2	90	10.6	9.74	5.81	2	1
High	Master Protein	Q8IAX1	P. falciparum 3D7	PUB domain-containing protein, putative OS=Plasmodium falciparum (isolate 3D7) OX=36329 GN=PF3D7_0813500 PE=4 SV=1	0	6.038	5	2	2	2	515	61.5	8.53	3.28	2	1
High	Master Protein	A0A144A125	P. falciparum 3D7	Uncharacterized protein OS=Plasmodium falciparum (isolate 3D7) OX=36329 GN=PF3D7_1223500 PE=4 SV=1	0	6.029	0	2	2	1	4505	544	8.82	3.52	2	1
High	Master Protein	Q8I5I9	P. falciparum 3D7	AP2 domain transcription factor AP2-G OS=Plasmodium falciparum (isolate 3D7) OX=36329 GN=PF3D7_1222600 PE=4 SV=1	0	6.007	1	2	2	2	2432	283.9	8.5	6.37	2	1
High	Master Protein	Q8I2H3	P. falciparum 3D7	V-type proton ATPase subunit E, putative OS=Plasmodium falciparum (isolate 3D7) OX=36329 GN=PF3D7_0934500 PE=3 SV=2	0	5.996	10	2	2	2	235	27.2	9.06	3.75	2	1
High	Master Protein	O97302	P. falciparum 3D7	Rh5-interacting protein OS=Plasmodium falciparum (isolate 3D7) OX=36329 GN=RIPR PE=1 SV=1	0	5.994	2	2	2	2	1086	125.8	6.76	4.77	2	1
High	Master Protein	Q8ILK4	P. falciparum 3D7	Protein HGH1 N-terminal domain-containing protein OS=Plasmodium falciparum (isolate 3D7) OX=36329 GN=PF3D7_1425900 PE=4 SV=2	0	5.983	9	2	2	2	368	43.1	5.15	5.57	2	1
High	Master Protein	Q8IHS2	P. falciparum 3D7	SUMO-activating enzyme subunit 1 OS=Plasmodium falciparum (isolate 3D7) OX=36329 GN=PF3D7_1144500 PE=4 SV=1	0	5.957	6	2	2	2	338	39.7	5.9	5.04	2	1
High	Master Protein	Q8IJV1	P. falciparum 3D7	Zinc finger protein, putative OS=Plasmodium falciparum (isolate 3D7) OX=36329 GN=PF3D7_1009400 PE=4 SV=1	0	5.95	7	2	2	2	362	41.3	9.16	6.1	2	1
High	Master Protein	Q8IBH6	P. falciparum 3D7	Anaphase-promoting complex subunit 1, putative OS=Plasmodium falciparum (isolate 3D7) OX=36329 GN=PF3D7_0728100 PE=4 SV=1	0	5.914	1	2	2	2	5561	670.7	9.25	3.33	2	1
High	Master Protein	Q8II21	P. falciparum 3D7	Uncharacterized protein OS=Plasmodium falciparum (isolate 3D7) OX=36329 GN=PF3D7_1134300 PE=4 SV=1	0	5.914	1	2	2	2	2227	262.7	8.35	5.22	2	1
High	Master Protein	Q8I5G5	P. falciparum 3D7	SANT domain-containing protein OS=Plasmodium falciparum (isolate 3D7) OX=36329 GN=PF3D7_1225200 PE=4 SV=1	0	5.861	2	2	2	2	1187	138.1	6.33	6.07	2	1
High	Master Protein	Q9NDU7	P. falciparum 3D7	CDGSH iron-sulfur domain-containing protein, putative OS=Plasmodium falciparum (isolate 3D7) OX=36329 GN=PF3D7_0302700 PE=4 SV=1	0	5.801	16	2	2	2	152	18.3	9.09	4.64	2	1
High	Master Protein	Q8IM27	P. falciparum 3D7	Vacuolar protein sorting-associated protein 29 OS=Plasmodium falciparum (isolate 3D7) OX=36329 GN=PF3D7_1406700 PE=3 SV=1	0	5.744	12	2	2	2	194	21.8	5.53	6.39	2	1
High	Master Protein	A0A5K1K8X8	P. falciparum 3D7	ATP-dependent RNA helicase DDX41, putative OS=Plasmodium falciparum (isolate 3D7) OX=36329 GN=PF3D7_0527900 PE=4 SV=1	0	5.725	4	2	2	2	665	76.2	8.27	4.52	2	1
High	Master Protein	A0A144A0M2	P. falciparum 3D7	Uncharacterized protein OS=Plasmodium falciparum (isolate 3D7) OX=36329 GN=PF3D7_1128000.2 PE=4 SV=1	0	5.697	2	2	2	2	1776	211.4	6.28	6.28	2	1
High	Master Protein	Q8I388	P. falciparum 3D7	Vacuolar protein sorting-associated protein 46, putative OS=Plasmodium falciparum (isolate 3D7) OX=36329 GN=PF3D7_0906100 PE=4 SV=1	0	5.605	10	2	2	2	195	21.8	7.49	5.31	2	1
High	Master Protein	O77393	P. falciparum 3D7	Uncharacterized protein OS=Plasmodium falciparum (isolate 3D7) OX=36329 GN=PF3D7_0316200 PE=4 SV=2	0	5.589	1	2	2	2	2423	293.5	9.47	4.32	2	1
High	Master Protein	A0A144A0W9	P. falciparum 3D7	U2 snRNP-associated SURP motif-containing protein, putative OS=Plasmodium falciparum (isolate 3D7) OX=36329 GN=PF3D7_1402700 PE=4 SV=1	0	5.551	3	2	2	2	653	77.7	9.1	5.08	2	1
High	Master Protein	Q8IB48	P. falciparum 3D7	Uncharacterized protein OS=Plasmodium falciparum (isolate 3D7) OX=36329 GN=PF3D7_0821400 PE=4 SV=1	0	5.52	21	2	2	2	124	14.1	9.73	5.53	2	1
High	Master Protein	C6KSL0	P. falciparum 3D7	Erythrocyte membrane protein 1, PfEMP1 OS=Plasmodium falciparum (isolate 3D7) OX=36329 GN=PF3D7_0600400 PE=4 SV=1	0	5.511	2	2	2	1	1325	153.2	6.29	4.47	2	1
High	Master Protein	C6KT49	P. falciparum 3D7	Type II protein arginine methyltransferase OS=Plasmodium falciparum (isolate 3D7) OX=36329 GN=PF3D7_0621100 PE=4 SV=1	0	5.509	3	2	2	2	1354	159.3	7.15	2.53	2	1
High	Master Protein	Q8IJQ2	P. falciparum 3D7	SPRY domain-containing protein, putative OS=Plasmodium falciparum (isolate 3D7) OX=36329 GN=PF3D7_1014300 PE=4 SV=1	0	5.504	1	2	2	2	2379	283	6.7	5.14	2	1
High	Master Protein	Q8IE84	P. falciparum 3D7	V-type proton ATPase subunit G, putative OS=Plasmodium falciparum (isolate 3D7) OX=36329 GN=PF3D7_1323200 PE=3 SV=1	0	5.492	20	2	2	2	123	14.2	8.21	5.59	2	1
High	Master Protein	A0A143ZYV5	P. falciparum 3D7	Ubiquitin-like domain-containing protein OS=Plasmodium falciparum (isolate 3D7) OX=36329 GN=PF3D7_1125200 PE=4 SV=1	0	5.485	11	2	2	2	238	28.2	9.76	4.45	2	1
High	Master Protein	Q8II41	P. falciparum 3D7	Chloroquine resistance transporter OS=Plasmodium falciparum (isolate 3D7) OX=36329 GN=PF3D7_1132400 PE=3 SV=2	0	5.352	3	2	2	2	1461	173.7	9.04	4.34	2	1
High	Master Protein	Q8I562	P. falciparum 3D7	Clustered-asparagine-rich protein OS=Plasmodium falciparum (isolate 3D7) OX=36329 GN=PF3D7_1236100 PE=4 SV=2	0	5.352	6	2	2	2	445	51.5	8.6	1.96	2	1
High	Master Protein	A0A143ZVJ8	P. falciparum 3D7	LEM3/CDC50 family protein, putative OS=Plasmodium falciparum (isolate 3D7) OX=36329 GN=PF3D7_0719500 PE=3 SV=1	0	5.301	5	2	2	2	471	55.3	8.75	5.52	2	1
High	Master Protein	C6KT96	P. falciparum 3D7	Separase OS=Plasmodium falciparum (isolate 3D7) OX=36329 GN=PF3D7_0626000 PE=4 SV=1	0	5.299	1	2	2	2	1751	209.3	7.61	5	2	1
High	Master Protein	Q8I376	P. falciparum 3D7	Stripes inner membrane complex protein OS=Plasmodium falciparum (isolate 3D7) OX=36329 GN=PF3D7_0907500 PE=4 SV=2	0	5.292	12	2	2	2	167	19.9	7.17	2.69	2	1
High	Master Protein	O97240	P. falciparum 3D7	DNA-(apurinic or apyrimidinic site) endonuclease OS=Plasmodium falciparum (isolate 3D7) OX=36329 GN=APE1 PE=1 SV=2	0	5.257	6	2	2	2	617	72.4	8.48	8.7	2	1
High	Master Protein	Q8IIG3	P. falciparum 3D7	Alpha/beta hydrolase fold domain containing protein, putative OS=Plasmodium falciparum (isolate 3D7) OX=36329 GN=PF3D7_1120400 PE=4 SV=1	0	5.234	6	2	2	2	382	44.7	7.72	3.9	2	1
High	Master Protein	Q8IAP0	P. falciparum 3D7	Methionine aminopeptidase 1c, putative OS=Plasmodium falciparum (isolate 3D7) OX=36329 GN=PF3D7_0804400 PE=4 SV=1	0	5.191	3	2	2	2	740	88.1	9.01	5.49	2	1
High	Master Protein	Q8I3Q8	P. falciparum 3D7	Mediator of RNA polymerase II transcription subunit 17, putative OS=Plasmodium falciparum (isolate 3D7) OX=36329 GN=PF3D7_0520200 PE=4 SV=1	0	5.136	3	2	2	2	697	82.3	5.44	4.4	2	1
High	Master Protein	C6KSQ8	P. falciparum 3D7	Uncharacterized protein OS=Plasmodium falciparum (isolate 3D7) OX=36329 GN=PF3D7_0606000 PE=4 SV=1	0	5.134	3	2	2	2	1063	123.3	5.87	2.49	2	1
High	Master Protein	Q8IIB4	P. falciparum 3D7	60S ribosomal protein L35, putative OS=Plasmodium falciparum (isolate 3D7) OX=36329 GN=PF3D7_1124900 PE=1 SV=2	0	5.097	15	2	2	2	124	14.7	10.8	4.14	2	1
High	Master Protein	Q8IKH5	P. falciparum 3D7	Serine/threonine-protein phosphatase OS=Plasmodium falciparum (isolate 3D7) OX=36329 GN=PF3D7_1466100 PE=3 SV=1	0	5.089	6	2	2	2	889	100.7	7.28	9.17	2	1
High	Master Protein	Q8IAR3	P. falciparum 3D7	Proteasome subunit alpha type-6, putative OS=Plasmodium falciparum (isolate 3D7) OX=36329 GN=PF3D7_0807500 PE=1 SV=2	0	5.079	8	2	2	2	260	29.5	5.54	2.43	2	1
High	Master Protein	A0A5K1K8V2	P. falciparum 3D7	Zinc finger protein, putative OS=Plasmodium falciparum (isolate 3D7) OX=36329 GN=PF3D7_1337400 PE=4 SV=1	0	5.039	4	2	2	2	584	69.6	8.48	4.28	2	1
High	Master Protein	Q8IKP5	P. falciparum 3D7	Zinc finger protein, putative OS=Plasmodium falciparum (isolate 3D7) OX=36329 GN=PF3D7_1458600 PE=4 SV=1	0	5.032	2	2	2	2	1163	139.5	7.01	5.91	2	1
High	Master Protein	Q8ILR6	P. falciparum 3D7	Ubiquitin fusion degradation protein 1, putative OS=Plasmodium falciparum (isolate 3D7) OX=36329 GN=PF3D7_1418000 PE=3 SV=2	0	4.997	7	2	2	2	282	32.5	6.65	4.72	2	1
High	Master Protein	Q8IK16	P. falciparum 3D7	Uncharacterized protein OS=Plasmodium falciparum (isolate 3D7) OX=36329 GN=PF3D7_1002000 PE=4 SV=1	0	4.986	8	2	2	2	469	55.2	7.02	2.36	2	1
High	Master Protein	C0H5M7	P. falciparum 3D7	Plasmodium RESA N-terminal domain-containing protein OS=Plasmodium falciparum (isolate 3D7) OX=36329 GN=PF3D7_1372000 PE=4 SV=1	0	4.951	6	2	2	2	417	48.9	4.88	2.12	2	1
High	Master Protein	C0H5F8	P. falciparum 3D7	LMBR1 domain-containing protein, putative OS=Plasmodium falciparum (isolate 3D7) OX=36329 GN=PF3D7_1338000 PE=4 SV=1	0	4.93	4	2	2	2	530	62	8.02	5.09	2	1
High	Master Protein	Q8ID22	P. falciparum 3D7	DNA repair endonuclease XPF, putative OS=Plasmodium falciparum (isolate 3D7) OX=36329 GN=PF3D7_1368800 PE=3 SV=1	0	4.922	1	2	2	2	1700	204.4	7.72	2.64	2	1
High	Master Protein	C0H4D0	P. falciparum 3D7	Subtilisin propeptide-like protein OS=Plasmodium falciparum (isolate 3D7) OX=36329 GN=PF3D7_0507400 PE=1 SV=1	0	4.911	16	2	2	2	153	17.9	8.72	4.79	2	1
High	Master Protein	Q8IBU4	P. falciparum 3D7	GTP-binding translation elongation factor tu family protein, putative OS=Plasmodium falciparum (isolate 3D7) OX=36329 GN=PF3D7_0715600 PE=4 SV=1	0	4.66	5	2	2	2	754	86.2	8.54	4.77	2	1
High	Master Protein	Q8I450	P. falciparum 3D7	Actin-like protein, putative OS=Plasmodium falciparum (isolate 3D7) OX=36329 GN=PF3D7_0505200 PE=3 SV=1	0	4.653	6	2	2	2	565	65.8	5.29	5.34	2	1
High	Master Protein	Q8I476	P. falciparum 3D7	Merozoite surface protein 8 OS=Plasmodium falciparum (isolate 3D7) OX=36329 GN=PF3D7_0502400 PE=4 SV=1	0	4.653	3	2	2	2	597	69.4	4.86	4.88	2	1
High	Master Protein	Q8IFQ7	P. falciparum 3D7	Ribosome-recycling factor OS=Plasmodium falciparum (isolate 3D7) OX=36329 GN=PF3D7_0420400 PE=3 SV=1	0	4.636	11	2	2	2	266	31.6	9.45	2.74	2	1
High	Master Protein	Q8ID37	P. falciparum 3D7	U1 small nuclear ribonucleoprotein 70 kDa homolog, putative OS=Plasmodium falciparum (isolate 3D7) OX=36329 GN=PF3D7_1367100 PE=4 SV=1	0	4.627	4	2	2	2	423	51.8	9.33	4.97	2	1
High	Master Protein	Q8I285	P. falciparum 3D7	Ribosomal RNA methyltransferase FtsJ domain-containing protein OS=Plasmodium falciparum (isolate 3D7) OX=36329 GN=PF3D7_0105600 PE=4 SV=1	0	4.621	2	2	2	2	1224	147.3	6.87	4.29	2	1
High	Master Protein	Q8I1Z9	P. falciparum 3D7	Regulator of chromosome condensation, putative OS=Plasmodium falciparum (isolate 3D7) OX=36329 GN=PF3D7_0403100 PE=4 SV=1	0	4.618	3	2	2	2	626	73.1	8.62	4.92	2	1
High	Master Protein	C0H4T6	P. falciparum 3D7	Protein phosphatase PPM5, putative OS=Plasmodium falciparum (isolate 3D7) OX=36329 GN=PF3D7_0810300 PE=3 SV=1	0	4.606	4	2	2	2	550	63.6	5.26	4.3	2	1
High	Master Protein	Q8IE71	P. falciparum 3D7	Uncharacterized protein OS=Plasmodium falciparum (isolate 3D7) OX=36329 GN=PF3D7_1324600 PE=4 SV=1	0	4.604	2	2	2	2	1661	200.9	9.29	4.92	2	1
High	Master Protein	O96211	P. falciparum 3D7	ATP synthase-associated protein OS=Plasmodium falciparum (isolate 3D7) OX=36329 GN=PF3D7_0213000 PE=4 SV=1	0	4.596	13	2	2	2	166	19.9	9.32	2.38	2	1
High	Master Protein	Q8IJ48	P. falciparum 3D7	Merozoite surface protein 11 OS=Plasmodium falciparum (isolate 3D7) OX=36329 GN=PF3D7_1036000 PE=4 SV=1	0	4.582	6	2	2	2	405	46.7	4.42	6.5	2	1
High	Master Protein	Q8I3U8	P. falciparum 3D7	RAP protein, putative OS=Plasmodium falciparum (isolate 3D7) OX=36329 GN=PF3D7_0516000 PE=4 SV=1	0	4.511	1	2	2	2	1084	129.1	8.13	4.1	2	1
[truncated: 93 more rows]
